# Supplementary material for: Modified TCA/acetone precipitation of plant proteins for proteomic analysis
Source: PLoS One. 2018 Dec 17;13(12):e0202238. doi: 10.1371/journal.pone.0202238 (PMC6296544; doi:10.1371/journal.pone.0202238)
Supplement: S1 Table — Proteins extracted using the modified TCA/acetone precipitation methods in three independent replicates. 2DE gels were processed and analyzed using PDQuest. (XLSX) [file pone.0202238.s005.xlsx]

## Sheet: Data
Quantitation Table (%)
SSP	S5-v1	S5-v2	S5-v3	AVERAGE	STDEV		Gel Image Name	V1	V2	V3
7	0.00235634	NO	NO	0.00235634	0		Spot Count	553	558	605
8	1.05015	0.181688	0.881797	0.704547	0.460567		Valid Spot Qty	10144378	8437936	12473381
9	0.516299	0.385783	0.844061	0.582047	0.236108
10	0.0612648	0.053597	0.147678	0.0875134	0.0522452
11	0.00963592	NO	NO	0.00963592	0		Group Consensus
105	0.128616	NO	NO	0.128616	0		Spots matched across	3 Gels
106	0.0369293	NO	NO	0.0369293	0		Spot numbers	437
107	0.277426	0.111008	0.243728	0.210721	0.0879824
108	0.106386	0.008547	0.0674811	0.0608047	0.0492601
109	0.0034593	NO	0.00927827	0.00636879	0.00411463
110	0.0752123	0.00467139	0.0087656	0.0295498	0.0395979
111	0.0671506	0.0129187	0.0579012	0.0459902	0.0290117
112	0.0995377	0.0110997	0.0362888	0.0489754	0.0455635
113	1.25264	0.522917	0.590271	0.788609	0.40327
114	1.24274	0.786985	0.788492	0.939406	0.262698
115	1.56651	0.55203	0.808225	0.975589	0.527543
118	NO	NO	0.00762969	0.00762969	0
119	NO	NO	0.0240049	0.0240049	0
201	NO	0.23882	NO	0.23882	0
302	0.0609439	0.036317	0.0466829	0.0479813	0.0123647
303	0.00373003	NO	NO	0.00373003	0
304	0.0168553	NO	NO	0.0168553	0
305	0.0740692	0.0191506	0.0545538	0.0492579	0.0278397
306	0.0934614	0.0714454	0.0859974	0.0836347	0.0111965
307	0.1191	0.0509616	0.0575695	0.0758771	0.0375779
308	NO	0.00962183	NO	0.00962183	0
401	0.0848281	0.105272	0.196854	0.128985	0.0596589
402	0.564719	0.204136	0.155398	0.308084	0.223584
403	0.111349	0.0590022	0.0604646	0.0769387	0.0298095
404	0.00735979	0.0229642	0.0249599	0.018428	0.00963711
501	0.00968605	NO	NO	0.00968605	0
502	0.117205	0.119679	0.0906214	0.109168	0.0161097
504	0.0270528	0.0204115	0.0167371	0.0214004	0.00522846
505	NO	0.0090224	NO	0.0090224	0
601	0.0744703	NO	NO	0.0744703	0
602	0.0721039	0.0201221	0.019029	0.037085	0.0303322
603	NO	0.021414	NO	0.021414	0
701	0.0360469	0.0135078	0.0409631	0.0301726	0.01464
702	NO	0.0150477	NO	0.0150477	0
803	0.18598	0.306493	0.0567854	0.183086	0.124879
804	NO	0.162093	NO	0.162093	0
805	NO	0.109602	NO	0.109602	0
806	NO	NO	0.00650384	0.00650384	0
807	NO	0.0154094	NO	0.0154094	0
906	0.0135865	NO	NO	0.0135865	0
907	0.0150204	NO	NO	0.0150204	0
908	NO	NO	0.00739849	0.00739849	0
1001	0.274929	0.168914	0.497709	0.313851	0.167817
1002	0.210647	0.123503	0.26142	0.198523	0.0697534
1003	0.0360469	0.0240907	0.163752	0.0746299	0.0774131
1004	0.470907	0.191031	0.459631	0.373856	0.158432
1005	0.00491321	NO	NO	0.00491321	0
1006	0.0105584	NO	NO	0.0105584	0
1007	0.0178179	NO	0.00405108	0.0109345	0
1008	0.0043517	0.0502175	0.0024025	0.0189906	0.0270609
1009	0.00491321	0.00426833	0.039214	0.0161319	0.0199923
1101	0.0331692	NO	0.0228489	0.028009	0.00729758
1102	NO	NO	0.0108464	0.0108464	0
1103	NO	NO	0.0081122	0.0081122	0
1201	0.0288576	0.0189543	NO	0.0239059	0.00700271
1202	0.0450512	0.0193057	0.0204263	0.028261	0.0145515
1203	0.0222899	0.00998355	0.0172397	0.0165044	0.00618606
1204	0.0295595	0.0195847	0.0340371	0.0277271	0.00739838
1205	0.639951	0.373174	0.617643	0.543589	0.148005
1206	0.00120324	NO	NO	0.00120324	0
1207	0.134411	0.0507549	0.0641336	0.0831	0.0449377
1208	0.446571	0.159975	0.220276	0.275607	0.151098
1209	NO	NO	0.00578007	0.00578007	0
1301	0.00763052	NO	NO	0.00763052	0
1302	0.66543	0.580069	0.658395	0.634631	0.047383
1303	0.112683	0.123771	0.0945519	0.110335	0.0147505
1304	0.260962	0.273628	0.239194	0.257928	0.0174161
1305	0.0794838	0.110418	0.0921796	0.0940273	0.0155499
1306	0.013747	NO	0.0406213	0.0271842	0
1307	0.0232425	NO	0.0248593	0.0240509	0
1308	0.00915462	0.00341053	0.05189	0.021485	0.0264876
1401	0.098515	0.175033	0.0477987	0.107115	0.0640515
1402	0.0941733	0.208177	0.065923	0.122758	0.0753116
1403	0.0264511	0.00351388	0.0164053	0.0154568	0.011498
1404	0.117446	0.160295	0.144532	0.140758	0.0216724
1405	0.0154415	0.0209179	0.0275131	0.0212909	0.00604444
1406	0.14488	0.12065	0.116295	0.127275	0.0154009
1408	0.00353952	0.0701536	0.035746	0.0364797	0.0333131
1409	NO	0.036627	NO	0.036627	0
1410	NO	NO	0.0102332	0.0102332	0
1501	0.0829732	0.0728923	0.0597911	0.0718855	0.0116238
1502	0.0376011	0.0454324	0.0262868	0.0364401	0.00962548
1504	0.0739589	0.0143242	0.0984421	0.0622418	0.0432657
1505	0.0292687	0.0246075	0.0359973	0.0299578	0.00572607
1506	0.0756033	0.0532663	0.0769805	0.0686167	0.0133117
1507	0.018229	0.0574416	0.0527544	0.0428084	0.0214149
1508	0.0289579	0.0351078	0.0586652	0.0409103	0.0156807
1511	0.197772	0.123658	0.155851	0.159093	0.0371634
1512	NO	0.0199568	NO	0.0199568	0
1513	NO	NO	0.0131886	0.0131886	0
1514	NO	NO	0.010947	0.010947	0
1515	NO	0.00563254	NO	0.00563254	0
1601	0.0372903	0.0152647	0.00577002	0.0194417	0.0161699
1602	0.0153814	0.025486	0.0273221	0.0227298	0.00642983
1603	0.0147998	0.0291032	0.0151388	0.0196806	0.00816198
1604	NO	0.00636632	NO	0.00636632	0
1701	0.124405	0.0817184	0.0802575	0.0954602	0.0250772
1702	0.0352548	0.181792	0.0138219	0.0769561	0.0914205
1703	0.0117015	0.0406577	0.00869524	0.0203515	0.0176498
1704	NO	NO	0.00737839	0.00737839	0
1705	NO	0.032214	0.0138018	0.0230079	0.0130194
1801	0.00251677	NO	0.0234319	0.0129743	0.0147892
1802	0.0555594	0.108238	0.0370729	0.0669567	0.0369261
1803	0.0731868	NO	0.0264174	0.0498021	0
1804	0.0319158	0.0676318	0.0238642	0.0411373	0.0232955
1805	0.024546	0.0167943	0.0431545	0.0281649	0.0135476
1807	NO	0.0346944	0.0374146	0.0360545	0.00192351
1808	0.00628691	0.014779	0.0185666	0.0132108	0.00628824
1809	NO	NO	0.0113189	0.0113189	0
1810	NO	NO	0.0106856	0.0106856	0
1811	NO	0.0094358	NO	0.0094358	0
1812	NO	NO	0.0085344	0.0085344	0
1813	NO	NO	0.0136008	0.0136008	0
1901	0.0101874	0.00924977	0.0456475	0.0216949	0.0207489
1902	NO	0.010583	NO	0.010583	0
1903	NO	NO	0.0096301	0.0096301	0
1904	NO	NO	0.00264375	0.00264375	0
1905	NO	NO	0.00166868	0.00166868	0
1906	NO	0.0871132	0.0215823	0.0543477	0.0463374
1907	NO	0.0145619	0.0109972	0.0127796	0.00252064
1908	NO	0.0113374	0.00787095	0.00960419	0.00245117
1909	NO	0.0250002	0.0089968	0.0169985	0.0113161
1910	0.00623677	0.0695231	0.0801671	0.0519757	0.039967
2001	0.436063	0.248431	0.368296	0.35093	0.0950136
2002	0.0226309	NO	NO	0.0226309	0
2003	0.653718	0.294473	0.651067	0.533086	0.206649
2004	0.0632601	NO	0.118275	0.0907677	0.0389016
2005	0.021177	0.0951641	0.10758	0.0746403	0.0467149
2006	0.0366987	0.00128153	0.0353841	0.0244548	0.0200794
2007	NO	NO	0.00880581	0.00880581	0
2008	NO	NO	0.00485526	0.00485526	0
2101	0.155187	0.019471	0.110073	0.0949103	0.069117
2102	0.0510272	NO	NO	0.0510272	0
2103	0.104401	0.0960323	0.100211	0.100215	0.00418426
2104	0.667054	0.762863	0.745951	0.725289	0.0511373
2105	0.0690156	0.0224785	0.0714316	0.0543086	0.0275921
2106	0.0601418	NO	NO	0.0601418	0
2107	0.045733	0.0151614	0.0604947	0.040463	0.0231216
2108	0.00958578	NO	NO	0.00958578	0
2109	0.250654	0.169152	0.332279	0.250695	0.0815634
2201	0.13746	0.0974792	0.163501	0.132813	0.0332551
2202	0.541827	0.211959	0.201106	0.318298	0.193658
2203	0.053544	0.0115028	0.0164958	0.0271809	0.0229672
2204	0.0616558	0.0148203	0.0295839	0.0353533	0.0239449
2205	0.0755933	0.0429313	0.0366909	0.0517385	0.0208932
2206	0.118248	0.023853	0.0766085	0.0729032	0.0473065
2207	0.0658671	0.0618753	0.13464	0.087461	0.0409074
2208	0.366987	0.153495	0.187063	0.235848	0.114803
2210	0.0111099	0.00424766	0.00826299	0.00787351	0.00344765
2301	0.00270728	0.0968591	0.00167873	0.0337484	0.0546579
2302	0.0414214	0.0286381	0.0498895	0.039983	0.0106985
2303	0.0243455	0.0168666	0.0533174	0.0315098	0.0192525
2304	0.040529	0.103287	0.0451951	0.0630038	0.0349645
2305	NO	NO	0.0113189	0.0113189	0
2401	0.0103779	0.0136835	0.0260958	0.016719	0.00828696
2403	0.0356459	NO	0.0406917	0.0381688	0
2404	0.0506462	0.279632	0.0250202	0.118433	0.14019
2405	0.0819103	0.0758998	0.105821	0.0878769	0.0158276
2501	0.00905435	0.0385803	0.028066	0.0252336	0.0149654
2502	0.197812	0.198896	0.219864	0.205524	0.0124305
2503	0.14869	0.351863	0.100402	0.200319	0.133444
2504	0.337438	0.571315	0.289144	0.399299	0.150915
2505	0.0401279	0.00671771	0.0339164	0.0269207	0.0177698
2506	0.0186502	0.0723549	0.0105449	0.03385	0.0335916
2507	0.00631699	NO	NO	0.00631699	0
2508	0.0471969	0.0178278	0.0112787	0.0254345	0.0191292
2509	NO	0.0184789	0.0156112	0.017045	0.00202774
2601	0.00860314	NO	0.0295739	0.0190885	0
2602	0.0229618	0.0228609	0.0243165	0.0233797	0.000812849
2603	0.0508367	0.152544	0.0597106	0.087697	0.0563339
2604	0.068795	0.0244628	0.073231	0.0554963	0.0269671
2605	0.0147396	0.00950814	0.0327403	0.018996	0.0121869
2606	NO	0.0260337	NO	0.0260337	0
2607	NO	NO	0.0107962	0.0107962	0
2608	NO	NO	0.00602133	0.00602133	0
2609	NO	NO	0.00316647	0.00316647	0
2610	NO	0.0257443	NO	0.0257443	0
2702	0.0125738	0.0434171	0.00650384	0.0208316	0.0197937
2703	0.107098	0.117725	0.118084	0.114303	0.00624187
2704	NO	0.0285141	NO	0.0285141	0
2705	NO	0.0243491	NO	0.0243491	0
2706	NO	0.0443369	0.00971052	0.0270237	0.0244845
2801	0.0165345	NO	0.0733214	0.044928	0
2802	0.0268021	0.0214967	0.0366406	0.0283131	0.00768422
2803	0.198053	0.194586	0.0869725	0.15987	0.0631553
2804	0.0198634	0.14564	0.0234218	0.0629751	0.071612
2805	0.335643	0.210574	0.216798	0.254338	0.0704804
2806	0.152791	0.316384	0.181394	0.216856	0.0873717
2807	0.0566223	0.0730887	0.0263772	0.0520294	0.023692
2808	0.203698	0.309624	0.271925	0.261749	0.0536914
2809	NO	0.0337436	NO	0.0337436	0
2810	NO	0.027646	NO	0.027646	0
2811	NO	0.0255893	NO	0.0255893	0
2812	NO	0.0226955	NO	0.0226955	0
2813	NO	0.0170423	NO	0.0170423	0
2814	NO	0.014903	NO	0.014903	0
2815	0.00767063	0.00715178	0.0137415	0.0095213	0.00366399
2816	NO	NO	0.00864497	0.00864497	0
2817	NO	NO	0.00177926	0.00177926	0
2818	0.00382027	0.12497	0.0135304	0.0474403	0.0673181
2819	NO	0.0110584	0.0217532	0.0164058	0.00756235
2901	0.00268723	NO	NO	0.00268723	0
2902	NO	0.010676	0.0061118	0.00839389	0.00322737
2903	NO	NO	0.0102533	0.0102533	0
2904	NO	NO	0.0100523	0.0100523	0
2905	NO	NO	0.00835346	0.00835346	0
2906	NO	NO	0.00684561	0.00684561	0
2907	NO	NO	0.0065742	0.0065742	0
2908	0.00517392	0.0216827	0.0213611	0.0160726	0.00943989
2909	NO	0.0202461	0.0165461	0.0183961	0.00261634
2910	NO	0.0240907	0.00762969	0.0158602	0.0116397
3001	0.0792732	0.064242	0.0731103	0.0722085	0.00755608
3002	0.0165846	NO	NO	0.0165846	0
3003	0.143997	0.00656269	0.0827103	0.0777568	0.0688511
3004	0.079193	0.00244938	0.0810517	0.0542313	0.0448541
3005	0.0324773	NO	NO	0.0324773	0
3006	0.348487	0.548744	0.633295	0.510175	0.146268
3101	0.0457531	0.00933245	0.0441497	0.0330784	0.0205802
3102	0.119	0.0686757	0.226951	0.138209	0.080867
3103	0.0289278	0.00639733	0.0385204	0.0246152	0.0164901
3104	NO	0.977851	NO	0.977851	0
3201	0.0145692	0.00516747	0.0180841	0.0126069	0.00667814
3203	0.0351044	0.038787	0.0266486	0.0335134	0.00622364
3204	0.232786	0.807727	0.541095	0.527203	0.287722
3205	0.0409	0.141754	0.0598112	0.0808217	0.0536094
3206	0.349219	0.297088	0.394935	0.347081	0.0489583
3207	0.0129248	NO	NO	0.0129248	0
3208	NO	0.0434481	NO	0.0434481	0
3210	0.106226	0.0887358	0.181756	0.125572	0.0494357
3211	0.0729963	0.110956	0.0948736	0.0929419	0.0190534
3301	0.0384534	0.00882604	0.046713	0.0313308	0.0199225
3302	0.116323	0.265773	0.134279	0.172125	0.0815973
3303	0.0347936	0.0338883	0.0650886	0.0445902	0.017758
3304	0.186612	0.159851	0.171743	0.172735	0.0134082
3305	0.032708	NO	NO	0.032708	0
3306	0.0172263	0.0894179	0.0103539	0.0389994	0.0437987
3307	0.14497	0.300995	0.171643	0.205869	0.0834537
3308	0.0425043	0.0183755	0.0271311	0.029337	0.0122147
3401	0.00935516	0.117291	0.0177926	0.0481463	0.0600297
3402	0.0363778	NO	0.0297146	0.0330462	0.00471163
3403	0.0304419	0.0309738	0.0384601	0.0332919	0.00448365
3501	0.113676	0.125942	0.153137	0.130918	0.0201957
3502	0.0674815	0.288541	0.0855852	0.147203	0.122737
3503	0.0153212	0.0453911	NO	0.0303561	0
3504	0.0213675	NO	0.0180238	0.0196956	0
3505	0.591832	1.00334	0.947982	0.847717	0.223325
3506	0.0365483	0.0229539	0.0620428	0.040515	0.019844
3508	0.237017	NO	0.245467	0.241242	0
3509	0.0120123	0.195609	0.0379575	0.0818597	0.0993606
3510	NO	NO	0.00672499	0.00672499	0
3511	NO	0.0479024	0.0218336	0.034868	0.0184335
3512	0.00306825	0.0227369	0.0169482	0.0142511	0.0101079
3601	0.0160231	0.0738535	0.0116707	0.0338491	0.0347131
3602	0.0114307	NO	0.028257	0.0198439	0
3603	0.028246	0.0220651	0.0264878	0.0255996	0.00318472
3604	0.0149201	0.0221168	0.0483817	0.0284729	0.017613
3605	0.0952361	0.0772123	0.107409	0.0932858	0.0151924
3606	NO	NO	0.00703661	0.00703661	0
3701	0.0710611	0.126851	0.0914256	0.0964459	0.0282318
3702	0.0203046	0.0856146	0.0367009	0.0475401	0.0339774
3703	0.0315448	0.0507652	0.0472156	0.0431752	0.0102274
3704	0.0207157	0.0803335	0.032489	0.0445127	0.0315753
3705	0.0329787	NO	0.033062	0.0330203	5.89059e-05
3706	0.0554993	0.183755	0.058434	0.0992295	0.0732161
3708	NO	NO	0.00977083	0.00977083	0
3801	0.0141581	0.0441302	0.0188481	0.0257121	0.016122
3802	0.0435672	0.051623	0.060364	0.0518514	0.00840076
3803	0.0362876	0.083527	0.0675916	0.0624687	0.0240327
3804	0.0222398	0.0495354	0.038832	0.0368691	0.0137532
3805	0.0120925	NO	NO	0.0120925	0
3807	0.188327	0.139377	0.10564	0.144448	0.041576
3808	0.00493327	0.0267055	0.0118316	0.0144901	0.0111269
3809	NO	0.278754	NO	0.278754	0
3810	NO	0.0623817	NO	0.0623817	0
3811	NO	0.0367304	NO	0.0367304	0
3812	NO	0.034033	NO	0.034033	0
3813	NO	0.0273773	NO	0.0273773	0
3814	NO	0.0255583	NO	0.0255583	0
3815	NO	0.0234706	NO	0.0234706	0
3816	NO	0.0177864	NO	0.0177864	0
3817	NO	0.0133837	NO	0.0133837	0
3818	NO	0.0108517	NO	0.0108517	0
3819	NO	0.010645	NO	0.010645	0
3820	NO	0.00959082	0.0213511	0.015471	0.00831575
3901	0.0274438	0.0760652	0.0377765	0.0470952	0.0256152
3902	0.0206756	0.0154921	0.0262666	0.0208114	0.00538857
3903	0.0378017	0.0576173	0.0631988	0.0528726	0.0133468
3904	0.0254585	0.0673631	0.0644654	0.052429	0.0234021
3905	0.0161635	0.0421459	0.0297045	0.029338	0.0129951
3906	0.0380022	0.0314389	0.039214	0.0362184	0.00418326
3907	0.0109695	0.0858317	0.0231303	0.0399772	0.040174
3908	0.0236135	0.129724	0.0358766	0.0630714	0.0580477
3909	0.0325175	0.032028	0.03075	0.0317651	0.000912586
3910	0.0384534	0.107122	0.0614296	0.0690016	0.0349547
3912	0.00518394	0.00438201	0.0183856	0.0093172	0.00786373
3913	0.00459235	0.00199464	0.0146965	0.00709448	0.0067104
3914	NO	0.0227472	NO	0.0227472	0
3916	NO	0.132907	0.0376056	0.0852565	0.0673885
3917	0.00368992	0.0396345	0.0102131	0.0178459	0.0191493
4001	0.690918	0.387901	0.616779	0.565199	0.157956
4002	1.9599	0.221457	1.88359	1.35498	0.982403
4003	1.28027	0.888402	1.13053	1.09974	0.197743
4004	0.1117	0.188127	0.0169984	0.105609	0.0857267
4005	0.144108	0.0818217	0.147236	0.124388	0.036897
4006	0.0257392	NO	0.0433153	0.0345273	0
4101	0.175362	0.157329	0.0107258	0.114472	0.0902982
4102	0.101653	0.100569	0.105268	0.102497	0.0024601
4103	0.185048	0.0549405	0.12695	0.122313	0.0651774
4104	0.0347134	0.0283797	0.126006	0.0630329	0.0546278
4105	0.0380824	NO	0.0635104	0.0507964	0
4106	NO	0.0124846	0.00206072	0.00727266	0.0073708
4201	0.0874652	NO	0.0622237	0.0748445	0
4202	0.0349039	0.00869168	0.125764	0.0564533	0.0614392
4203	0.366967	0.188974	0.372136	0.309359	0.104288
4204	0.239875	0.149009	0.279685	0.222856	0.0669796
4205	0.0422837	0.0121746	0.0597106	0.0380563	0.0240483
4206	NO	0.0139832	NO	0.0139832	0
4207	NO	NO	0.00616206	0.00616206	0
4208	NO	NO	0.00402092	0.00402092	0
4301	0.0511877	NO	NO	0.0511877	0
4302	0.586277	0.587376	0.450775	0.541476	0.0785512
4303	0.845684	0.11201	0.15951	0.372401	0.410563
4304	0.120273	0.0396758	0.103689	0.0878796	0.0425612
4305	0.126139	0.00230469	0.162254	0.0968994	0.0838879
4401	0.0201843	NO	0.0309611	0.0255727	0
4402	0.0526817	0.0112754	0.0506334	0.0381968	0.0233371
4403	0.0770071	0.0383116	0.11529	0.0768695	0.0384893
4404	0.0608436	0.0416188	0.15951	0.0873241	0.0632494
4405	0.0102175	NO	0.0222256	0.0162216	0.00849104
4501	0.0101473	0.017218	0.00710697	0.0114908	0.00518767
4502	0.10038	0.108476	0.159228	0.122695	0.031897
4503	0.0117717	NO	0.0194512	0.0156114	0
4504	0.321956	0.14101	0.225332	0.229433	0.0905427
4505	0.111309	0.0125776	0.0606354	0.0615075	0.0493716
4506	0.0188306	0.000372058	NO	0.00960135	0
4507	0.109083	0.108972	0.125825	0.114627	0.00969797
4508	NO	0.0478611	NO	0.0478611	0
4509	NO	0.0122572	NO	0.0122572	0
4601	0.0989963	0.124443	0.0727686	0.0987359	0.0258382
4602	0.0861718	0.0673321	0.0835949	0.0790329	0.0102148
4603	0.0338912	NO	NO	0.0338912	0
4604	0.387853	0.625967	0.213199	0.409006	0.207195
4605	0.0927194	0.0484089	0.110203	0.0837772	0.031853
4606	0.0455726	0.034002	0.0869825	0.055519	0.0278556
4607	0.00795139	0.036379	0.0102332	0.0181879	0.0157952
4608	0.0126139	NO	0.0198533	0.0162336	0.005119
4609	NO	NO	0.0110877	0.0110877	0
4610	NO	NO	0.000452353	0.000452353	0
4701	0.0571938	0.0934382	0.0827404	0.0777908	0.0186222
4702	0.157183	0.346841	0.102332	0.202119	0.128298
4703	0.00782103	0.088157	NO	0.047989	0.0568061
4704	0.0135765	NO	NO	0.0135765	0
4705	0.0229718	NO	0.0250403	0.024006	0.00146264
4706	0.142142	0.346965	0.140079	0.209729	0.118854
4707	0.0626084	0.0951951	0.0654807	0.0744281	0.0180421
4708	0.0322969	0.0488739	0.0756234	0.0522647	0.0218614
4709	0.00937521	NO	0.0151086	0.0122419	0.00405412
4710	NO	NO	0.00915764	0.00915764	0
4711	NO	0.0074825	0.0109067	0.00919462	0.00242131
4801	1.01093	1.24329	0.678731	0.977651	0.283748
4803	0.591421	0.638741	0.433586	0.554582	0.107424
4804	0.135234	0.109509	0.0705571	0.1051	0.032563
4805	NO	0.0544238	NO	0.0544238	0
4806	NO	0.0389937	NO	0.0389937	0
4807	NO	0.0178381	NO	0.0178381	0
4808	NO	0.0133941	NO	0.0133941	0
4809	NO	NO	0.0107962	0.0107962	0
4810	NO	0.00871235	NO	0.00871235	0
4811	NO	0.00708977	NO	0.00708977	0
4812	NO	NO	0.00560918	0.00560918	0
4813	NO	0.118345	0.00464416	0.0614948	0.0803989
4814	NO	0.00313149	NO	0.00313149	0
4815	NO	0.0133217	0.0059007	0.00961122	0.00524747
4816	0.0233829	0.13884	0.0591578	0.0737934	0.0591034
4818	0.0143185	0.198296	0.0471352	0.0865834	0.0981279
4901	0.0328383	0.00838164	0.0147869	0.018669	0.0126821
4902	0.00994675	NO	0.0194512	0.014699	0
4903	0.0713018	0.102626	0.119622	0.09785	0.0245118
4905	NO	NO	0.00883597	0.00883597	0
4908	NO	0.0155541	0.00632289	0.0109385	0.00652744
4909	0.0329687	0.216558	0.0577102	0.102412	0.0996243
4910	NO	NO	0.0139928	0.0139928	0
4911	0.00764055	0.0188096	0.0298553	0.0187685	0.0111074
4912	0.00551483	0.00383426	0.0159932	0.00844743	0.00658863
5001	0.0212271	NO	0.0364597	0.0288434	0.0107711
5002	0.0924085	NO	0.0362586	0.0643336	0
5003	0.51306	0.256234	0.410144	0.393146	0.129254
5004	0.463186	0.252772	0.533164	0.416374	0.14594
5005	0.668428	0.323949	0.810949	0.601108	0.250382
5006	0.013767	NO	0.0377665	0.0257668	0
5101	0.0591391	NO	NO	0.0591391	0
5102	1.76047	1.50367	1.97669	1.74695	0.236801
5103	0.106707	0.0142209	0.113732	0.0782198	0.0555359
5104	0.031966	NO	NO	0.031966	0
5105	0.860805	0.370084	0.818237	0.683042	0.271864
5201	0.0465753	0.0149443	0.0598916	0.0404704	0.0230871
5202	0.125808	0.0358002	0.0691296	0.0769127	0.045506
5203	0.495773	0.00302814	0.29994	0.266247	0.248095
5204	0.263779	0.140307	0.181866	0.195318	0.0628256
5205	0.0541356	0.00527082	0.0898072	0.0497379	0.0424394
5301	0.150074	0.176335	0.267451	0.197953	0.0616028
5303	0.646619	0.342211	0.50554	0.498123	0.15234
5304	0.203166	0.015058	0.388712	0.202312	0.186829
5305	0.659113	0.332372	0.533516	0.508333	0.16482
5306	1.59944	1.13803	1.30269	1.34672	0.233835
5401	0.646168	0.480471	0.601931	0.57619	0.0857951
5402	0.0346331	NO	0.0206072	0.0276202	0
5403	0.0229618	NO	NO	0.0229618	0
5404	0.0238642	NO	NO	0.0238642	0
5405	0.0102476	NO	NO	0.0102476	0
5406	0.0244558	0.0196261	0.0466225	0.0302348	0.0143962
5407	NO	0.0242974	NO	0.0242974	0
5408	0.00890395	0.00568422	0.0367814	0.0171232	0.0171004
5501	0.0212171	NO	0.0454565	0.0333368	0.0171399
5502	0.0475579	0.0517987	0.0395457	0.0463008	0.00622247
5503	NO	NO	0.0105348	0.0105348	0
5505	NO	NO	0.0043828	0.0043828	0
5601	0.0265915	0.0147273	0.0372035	0.0261741	0.0112439
5602	0.122459	0.825483	0.107499	0.351814	0.410277
5603	0.04833	NO	0.0063631	0.0273465	0
5604	0.0569933	0.0335162	0.061309	0.0506061	0.0149568
5605	0.00372	0.135057	0.0294432	0.0560734	0.0696005
5606	0.056883	0.0525738	0.0901188	0.0665252	0.020546
5607	0.0279452	0.0324	0.0188782	0.0264078	0.00689076
5609	0.0310736	0.0800751	0.0070165	0.0393884	0.0372323
5610	0.547031	0.319846	0.594282	0.487053	0.14672
5612	NO	0.02808	NO	0.02808	0
5701	0.0100069	0.0354695	0.0160636	0.0205133	0.0133017
5702	0.0170559	NO	NO	0.0170559	0
5703	0.00632702	0.0210626	0.0329615	0.020117	0.0133424
5704	0.0166748	NO	0.00923806	0.0129565	0
5705	0.034964	0.161928	0.0441899	0.0803606	0.0707898
5706	0.110016	0.135636	0.112234	0.119295	0.0141947
5707	0.0127142	0.00296613	0.0377162	0.0177988	0.0179244
5708	0.00224604	0.00898106	0.0493568	0.0201946	0.0254787
5709	NO	0.0119265	NO	0.0119265	0
5710	NO	NO	0.00747891	0.00747891	0
5711	NO	NO	0.00684561	0.00684561	0
5801	0.00555494	NO	0.0171291	0.011342	0
5802	0.0397369	0.0980579	0.0344392	0.0574113	0.0353005
5803	0.0060964	0.0854493	0.0229192	0.038155	0.0418129
5804	0.355346	0.315205	0.320387	0.330313	0.0218335
5805	0.123262	0.252937	0.139948	0.172049	0.0705465
5806	0.0171361	0.0994221	0.0156112	0.0440565	0.0479541
5807	0.547884	0.712677	0.400825	0.553795	0.15601
5808	0.0193821	0.0276666	0.0283073	0.0251187	0.00497831
5809	0.116473	0.280118	0.0505832	0.149058	0.118186
5810	NO	0.0346014	NO	0.0346014	0
5811	NO	0.017063	NO	0.017063	0
5812	NO	NO	0.00584038	0.00584038	0
5813	NO	0.00537417	NO	0.00537417	0
5814	NO	NO	0.00469442	0.00469442	0
5815	NO	0.0575966	0.0194311	0.0385139	0.0269871
5816	0.00411106	0.059922	0.0123442	0.0254591	0.0301283
5818	NO	0.0191093	0.0111882	0.0151488	0.00560106
5819	NO	0.0140969	0.011349	0.012723	0.001943
5901	0.0169155	0.0497317	0.0308605	0.0325026	0.0164696
5902	0.0443192	0.0659266	0.0774228	0.0625562	0.0168072
5903	NO	0.0546098	NO	0.0546098	0
5904	NO	NO	0.00927827	0.00927827	0
5905	NO	NO	0.00834341	0.00834341	0
5906	NO	NO	0.00685567	0.00685567	0
5907	NO	NO	0.00422196	0.00422196	0
6001	0.0314045	NO	NO	0.0314045	0
6002	0.124174	0.0177038	0.11146	0.0844459	0.0581489
6101	0.0261604	0.00711044	0.0504625	0.0279111	0.021729
6102	0.0204951	NO	0.0630882	0.0417917	0
6103	0.0117817	NO	NO	0.0117817	0
6104	0.192448	0.105282	0.294392	0.197374	0.0946509
6105	0.712506	0.312033	0.930229	0.651589	0.313568
6106	0.573683	0.282712	0.699509	0.518635	0.213782
6108	0.866902	0.532942	1.07484	0.824895	0.273381
6109	0.00264712	0.0023357	0.0960095	0.0336641	0.0539929
6201	0.0434569	0.0182205	0.0337456	0.0318076	0.0127293
6202	0.0647642	0.138705	0.132328	0.111933	0.0409733
6203	0.0412409	0.00276976	0.0814839	0.0418315	0.0393604
6204	1.01137	0.283849	0.586521	0.627247	0.365466
6205	0.00727958	0.0218481	0.0723263	0.033818	0.0341354
6301	3.02901	3.44336	1.78884	2.75374	0.860928
6302	2.90944	2.87434	1.1806	2.32146	0.988171
6304	0.0668899	0.0698125	0.163671	0.100125	0.0550526
6305	0.0348237	0.0904307	0.14418	0.0898115	0.0546808
6306	0.238331	0.263438	0.368799	0.290189	0.0692256
6307	1.62004	2.39062	0.870619	1.62709	0.760023
6308	1.05639	1.07824	1.19858	1.11107	0.0765654
6309	0.822211	0.75843	0.904968	0.828536	0.0734737
6310	NO	NO	0.0101126	0.0101126	0
6401	0.0305622	NO	0.118476	0.0745193	0
6402	0.0598409	NO	0.0619825	0.0609117	0
6403	0.0299506	0.00321417	0.0649579	0.0327076	0.0309641
6404	0.0540654	0.0583924	0.214536	0.108998	0.0914243
6405	0.128937	0.132659	0.320075	0.19389	0.109295
6501	0.0378317	0.0051158	0.0694413	0.0374629	0.0321643
6502	0.0548976	0.00546718	0.0253016	0.0285555	0.0248754
6503	0.00576551	0.00453704	0.0377564	0.0160197	0.0188346
6504	0.318467	0.894665	0.435707	0.549613	0.304519
6505	NO	NO	0.0112284	0.0112284	0
6506	NO	NO	0.0067652	0.0067652	0
6507	0.00288777	0.0417945	0.0650585	0.0365802	0.0314116
6508	NO	0.0327618	0.0354243	0.034093	0.00188269
6509	0.00254685	0.0135698	0.0158324	0.0106497	0.00710785
6601	0.383542	0.343957	0.540612	0.422704	0.104012
6602	0.223922	0.0392624	0.201639	0.154941	0.100798
6603	0.0128145	0.138054	0.0437476	0.0648721	0.0652375
6604	0.0312541	0.0810983	0.131182	0.0811783	0.0499643
6605	0.0385236	0.0325344	0.0645759	0.0452113	0.0170355
6606	0.0157022	NO	NO	0.0157022	0
6607	0.0399575	0.263489	0.0300865	0.111178	0.131998
6608	0.0126741	0.0395311	0.0298654	0.0273569	0.0136031
6609	0.916104	1.20203	1.15945	1.09253	0.154263
6610	0.0195827	0.00708977	0.0273724	0.0180149	0.0102318
6701	3.07835	2.83909	2.27549	2.73098	0.412205
6702	0.0646038	0.275023	0.0987538	0.146127	0.112926
6703	0.138984	0.0649034	0.0626057	0.088831	0.0434488
6704	3.85485	4.31234	4.3497	4.17229	0.275551
6705	0.113987	0.0730164	0.113732	0.100245	0.0235809
6706	0.147396	0.129952	0.0278449	0.101731	0.064579
6707	0.176314	0.194907	0.00733818	0.126186	0.103344
6708	0.0170659	NO	NO	0.0170659	0
6709	0.244107	0.00978719	0.411581	0.221825	0.201822
6710	0.0102676	0.0332372	0.0278348	0.0237799	0.0120097
6711	NO	NO	0.0158324	0.0158324	0
6712	NO	0.00757551	NO	0.00757551	0
6713	NO	0.369619	NO	0.369619	0
6801	0.151126	0.419919	0.366245	0.31243	0.142248
6802	0.224303	1.00045	0.165712	0.46349	0.465946
6803	0.04462	NO	0.019994	0.032307	0
6804	0.568669	1.38086	0.131122	0.693551	0.63416
6805	0.0162637	0.0306121	NO	0.0234379	0
6806	0.0754228	0.0593122	0.142361	0.0923652	0.0440402
6807	NO	NO	0.00759954	0.00759954	0
6808	NO	NO	0.0400282	0.0400282	0
6809	0.00844271	0.219638	0.0525132	0.0935313	0.111412
6810	NO	0.0284521	0.0373945	0.0329233	0.00632327
6812	0.00399073	0.0193677	0.0432048	0.0221877	0.0197585
6813	0.00717931	0.00929111	0.0166064	0.0110256	0.0049471
6814	0.00931505	0.0100766	0.032107	0.0171662	0.0129447
6901	0.00487311	NO	NO	0.00487311	0
6902	NO	NO	0.0119823	0.0119823	0
6903	NO	NO	0.00902696	0.00902696	0
6904	NO	NO	0.00629274	0.00629274	0
6905	NO	NO	0.00457379	0.00457379	0
6906	NO	NO	0.00287496	0.00287496	0
7001	0.0949654	NO	0.18073	0.137848	0.0606449
7002	1.83311	0.989684	1.75839	1.52706	0.466879
7003	0.178971	0.0594259	0.127523	0.121974	0.0599656
7004	0.0123733	NO	0.0188782	0.0156257	0
7101	0.0330489	NO	0.0612788	0.0471638	0.0199616
7102	0.216502	0.63287	1.59411	0.814495	0.706536
7103	0.0641124	NO	0.305298	0.184705	0
7104	NO	NO	0.00950947	0.00950947	0
7201	0.222188	0.135532	0.211138	0.189619	0.0471654
7202	0.0856102	0.228071	0.144009	0.152564	0.0716148
7203	0.267008	0.0282764	0.13848	0.144588	0.119483
7204	0.326267	0.143955	0.444281	0.304835	0.151306
7205	NO	NO	0.0114898	0.0114898	0
7301	0.087365	0.0203495	0.107781	0.0718317	0.0457386
7302	0.0358364	0.107235	0.0505429	0.0645382	0.0377008
7303	0.0412008	NO	0.0628369	0.0520189	0.015299
7304	0.0729061	0.102316	0.0769704	0.0840641	0.0159366
7305	0.714863	0.630855	0.362938	0.569552	0.183797
7306	0.315689	1.20936	0.696805	0.740619	0.448445
7307	0.00548475	NO	0.0644252	0.034955	0.0416772
7308	0.0540654	NO	0.0331826	0.043624	0.0147664
7309	0.0823013	0.292561	0.0531565	0.142673	0.130623
7401	0.0550882	0.0654305	0.0989045	0.0731411	0.0229032
7402	0.0447002	0.015244	0.0694011	0.0431151	0.0271133
7403	0.0346733	0.0199154	0.153609	0.0693993	0.0733002
7404	0.0328283	NO	0.0407118	0.03677	0.00557448
7405	1.73252	1.05768	1.33126	1.37382	0.339428
7407	0.0722242	0.0376192	0.280801	0.130215	0.131554
7501	0.00673812	NO	0.0174608	0.0120995	0.00758211
7502	0.0259899	NO	0.0144954	0.0202427	0
7503	0.00730966	0.00546718	0.0246985	0.0124918	0.0106114
7504	0.0949052	0.0100456	0.0865905	0.0638471	0.0467786
7505	0.0247566	NO	0.0377062	0.0312314	0
7507	0.0603122	0.0252896	0.0804787	0.0553602	0.0279258
7509	0.00782103	0.0206079	0.024799	0.0177426	0.00884421
7601	0.0566423	0.16878	0.0814236	0.102282	0.0589068
7602	0.263278	0.0397275	0.104654	0.135887	0.115001
7603	0.0612848	0.215659	0.0316547	0.102866	0.0987987
7604	0.0380122	0.281844	0.0210495	0.113635	0.14592
7605	0.501278	0.834174	0.847982	0.727811	0.196305
7606	0.0737684	0.0660609	0.145778	0.0952026	0.0439692
7607	0.04833	NO	NO	0.04833	0
7608	0.498731	0.697836	0.683466	0.626678	0.111037
7610	NO	0.06017	NO	0.06017	0
7611	NO	0.0237704	NO	0.0237704	0
7612	NO	0.0146136	NO	0.0146136	0
7701	0.0297701	0.105912	0.0309108	0.0555311	0.0436353
7702	0.0125538	0.0266848	0.0135203	0.0175863	0.00789435
7703	0.0935215	0.192767	0.0967131	0.127667	0.0564008
7704	0.231242	0.187166	0.332731	0.25038	0.0746458
7705	0.119291	0.0917123	0.223161	0.144721	0.0693161
7706	0.0363578	0.0834443	0.0284782	0.0494267	0.0297223
7707	0.452708	0.154394	0.337405	0.314836	0.150432
7708	0.170619	0.0294649	0.105821	0.101968	0.0706558
7709	0.0540554	0.0225405	0.029986	0.0355273	0.016472
7711	NO	0.0191403	NO	0.0191403	0
7712	NO	0.023295	NO	0.023295	0
7713	NO	0.0225302	NO	0.0225302	0
7714	NO	0.00483675	NO	0.00483675	0
7801	0.0332193	0.265804	0.0785084	0.125844	0.123306
7802	0.065807	NO	0.0926018	0.0792044	0
7803	0.0847078	0.248225	0.070728	0.134553	0.0986899
7804	0.0140277	0.0495044	0.0284681	0.0306667	0.0178402
7805	0.0288676	0.043076	0.0349016	0.0356151	0.00713102
7806	0.00670804	0.0476441	0.0370226	0.0304582	0.0212428
7807	0.101704	0.0315526	0.105569	0.0796084	0.0416625
7808	NO	0.0554883	NO	0.0554883	0
7809	NO	0.0382806	NO	0.0382806	0
7810	NO	0.0351285	NO	0.0351285	0
7811	NO	0.0277183	NO	0.0277183	0
7812	NO	0.0187889	NO	0.0187889	0
7813	NO	0.0137455	NO	0.0137455	0
7814	NO	0.00966317	NO	0.00966317	0
7815	NO	NO	0.00698635	0.00698635	0
7816	NO	NO	0.00220145	0.00220145	0
7817	NO	0.150921	NO	0.150921	0
7818	0.00938524	0.0396655	0.0158324	0.0216277	0.0159503
7819	0.00217585	0.00827829	0.00375956	0.0047379	0.00316667
7901	0.0141581	NO	0.0498393	0.0319987	0.0252304
7902	NO	NO	0.00707682	0.00707682	0
7903	NO	NO	0.00315642	0.00315642	0
8001	0.0502151	0.0173524	0.102091	0.0565528	0.0427234
8002	0.0131353	NO	NO	0.0131353	0
8003	0.00971613	0.00399962	0.229846	0.0811872	0.128774
8004	1.80945	2.06455	1.53436	1.80279	0.265156
8101	0.197481	0.125508	0.318849	0.213946	0.0977166
8102	0.81813	0.53474	0.840281	0.731051	0.17037
8103	0.00386038	NO	NO	0.00386038	0
8104	0.00625683	NO	NO	0.00625683	0
8105	0.0135264	NO	NO	0.0135264	0
8106	0.0915562	0.120278	0.483857	0.231897	0.218676
8107	NO	0.0158951	NO	0.0158951	0
8108	NO	NO	0.00683556	0.00683556	0
8201	0.0262606	NO	0.0849117	0.0555862	0
8202	0.116423	0.049432	0.109168	0.0916744	0.0367624
8203	0.420401	0.43755	0.304635	0.387529	0.0722984
8204	0.0587079	0.0583097	0.0406314	0.0525497	0.0103235
8205	0.0347033	NO	0.0331927	0.033948	0.00106819
8206	0.389728	0.409987	0.386772	0.395496	0.0126365
8207	0.0296297	NO	0.0131182	0.021374	0.0116754
8301	0.0295495	NO	0.104443	0.0669964	0
8302	0.143686	0.0666294	0.188611	0.132976	0.0616923
8303	0.0203447	NO	0.0413149	0.0308298	0.0148282
8304	0.0506262	0.0438925	0.114244	0.0695877	0.0388201
8305	0.154706	0.123957	0.244874	0.174512	0.0628445
8306	0.0322568	0.112951	0.0398473	0.0616849	0.0445593
8307	NO	NO	0.0108263	0.0108263	0
8401	0.0203547	0.0266641	0.0610576	0.0360255	0.0219068
8402	0.0471969	0.0804885	0.158927	0.0955374	0.057365
8403	0.123151	0.126148	0.0919081	0.113736	0.0189627
8404	0.23811	0.231678	0.0586853	0.176158	0.101785
8405	0.0950256	0.0844778	0.179504	0.119669	0.0520861
8501	0.0266818	NO	NO	0.0266818	0
8502	0.0143285	NO	NO	0.0143285	0
8503	0.173416	0.200456	0.324146	0.232673	0.0803636
8504	0.0324072	0.0135388	0.0583435	0.0347632	0.0224951
8505	NO	0.0545892	NO	0.0545892	0
8506	NO	0.0174144	0.0508948	0.0341546	0.0236742
8507	NO	0.0201221	0.0192501	0.0196861	0.000616584
8601	0.177207	NO	0.361873	0.26954	0
8603	1.94852	2.05271	1.75749	1.91957	0.14972
8605	0.00648745	0.0720139	0.0208987	0.0331333	0.0344339
8606	0.00604626	NO	NO	0.00604626	0
8607	0.0375109	0.173999	0.191014	0.134175	0.0841444
8608	0.0392556	0.196405	0.0482209	0.0946272	0.0882562
8609	0.0315749	0.0658129	0.175312	0.0909	0.0750807
8610	0.0169155	0.0285038	0.0145055	0.0199749	0.00748386
8611	0.0972115	0.166723	0.0688884	0.110941	0.0503417
8612	0.0135264	NO	0.0137515	0.013639	0
8613	NO	0.0427556	NO	0.0427556	0
8614	0.113114	0.727166	0.0505429	0.296941	0.373897
8615	NO	0.0236257	NO	0.0236257	0
8616	NO	0.00507446	NO	0.00507446	0
8617	0.00979635	0.0288552	0.0109872	0.0165462	0.0106765
8701	0.0204851	NO	0.0408726	0.0306789	0
8702	0.0154816	0.0389834	0.0282972	0.0275874	0.0117669
8703	0.0290983	0.0473547	0.0629575	0.0464702	0.016947
8704	0.161043	0.0610898	0.0794735	0.100535	0.0532012
8705	0.242532	0.164739	0.448433	0.285235	0.146589
8706	0.00526416	NO	NO	0.00526416	0
8707	0.0155017	0.0307361	0.0632692	0.0365023	0.0244002
8708	0.0295595	0.0505482	0.0826801	0.0542626	0.0267544
8709	0.0312039	0.058196	0.0773122	0.0555707	0.023166
8710	0.0357461	0.0373195	0.0558003	0.0429553	0.0111519
8711	0.149883	0.301326	0.21536	0.22219	0.0759518
8712	NO	0.0100972	NO	0.0100972	0
8801	0.0114508	0.0983473	0.0330017	0.0475999	0.0452502
8802	0.00998686	0.0453497	0.0217934	0.02571	0.0180038
8803	0.0212371	0.0602424	0.0374348	0.0396381	0.0195957
8805	0.0196328	0.0161225	0.0255328	0.0204294	0.00475547
8806	NO	0.0175384	NO	0.0175384	0
8807	NO	NO	0.00910738	0.00910738	0
8808	NO	0.0397792	0.00554887	0.022664	0.0242045
8809	NO	0.00467139	NO	0.00467139	0
8810	NO	NO	0.00600122	0.00600122	0
8812	NO	0.0332578	0.0116808	0.0224693	0.0152573
8814	0.00218588	0.0251449	0.00773022	0.011687	0.01198
8901	NO	NO	0.00628269	0.00628269	0
9001	0.181247	0.230273	0.125583	0.179035	0.0523798
9002	0.00228615	NO	NO	0.00228615	0
9003	0.0628992	0.0153681	0.13264	0.0703024	0.0589855
9004	0.349019	0.251098	0.695297	0.431805	0.233385
9101	0.0978131	0.00945647	0.190079	0.0991161	0.0903182
9102	0.555474	0.404375	0.552454	0.504101	0.0863783
9103	NO	NO	0.00884602	0.00884602	0
9201	0.640322	0.788473	0.870328	0.766374	0.116584
9202	0.0578957	0.0465382	0.00387013	0.0361014	0.0284849
9203	0.0371098	0.11356	0.0682651	0.0729784	0.0384426
9204	0.0197932	NO	0.100935	0.0603642	0
9205	NO	0.00699675	NO	0.00699675	0
9206	NO	NO	0.00114596	0.00114596	0
9301	0.260481	0.0376605	0.193296	0.163812	0.114298
9302	NO	0.803914	NO	0.803914	0
9303	NO	NO	0.00981104	0.00981104	0
9401	0.052411	0.0239667	0.0688783	0.0484187	0.0227204
9402	0.239163	0.136742	0.334963	0.236956	0.0991289
9403	NO	0.0204115	NO	0.0204115	0
9501	0.0183494	0.00735848	0.0425413	0.0227497	0.0179995
9502	0.0248268	NO	NO	0.0248268	0
9504	0.170047	0.0676939	0.158786	0.132176	0.0561261
9505	0.10031	0.546749	0.169874	0.272311	0.240202
9506	0.0340315	0.0752177	0.00354846	0.0375992	0.0359676
9507	0.0632802	0.0855733	0.133283	0.0940456	0.0357624
9508	NO	0.00478508	NO	0.00478508	0
9601	1.18666	1.44592	1.28129	1.30462	0.131195
9603	1.56746	2.6461	0.45355	1.5557	1.09632
9606	0.0187103	0.281596	0.00841377	0.102907	0.154835
9607	NO	0.0424249	NO	0.0424249	0
9608	0.0392857	0.0822868	0.0660134	0.0625286	0.0217113
9701	1.26367	0.939994	1.3887	1.19746	0.231567
9702	0.0164041	0.00716211	0.00445317	0.0093398	0.00626602
9703	0.0272433	NO	0.0666869	0.0469651	0
9704	1.50427	0.913288	2.02534	1.48096	0.55639
9705	0.0116213	0.0512096	0.129182	0.0640043	0.0598157
9707	0.00691861	0.0218377	0.0251207	0.017959	0.00970115
9801	0.00736982	0.206926	0.0145557	0.0762839	0.113197
9802	NO	0.0416705	NO	0.0416705	0
9803	NO	0.0249692	NO	0.0249692	0
9901	0.095938	0.0742565	0.382279	0.184158	0.17192
