# Supplementary material for: Modified TCA/acetone precipitation of plant proteins for proteomic analysis
Source: PLoS One. 2018 Dec 17;13(12):e0202238. doi: 10.1371/journal.pone.0202238 (PMC6296544; doi:10.1371/journal.pone.0202238)
Supplement: S2 Table — Proteins extracted using the modified TCA/acetone precipitation methods in three independent replicates. 2DE gels were processed and analyzed using PDQuest. (XLSX) [file pone.0202238.s006.xlsx]

## Sheet: Classical method
Quantitation Table
SSP	embryo 10%TCA1	embryo 10%TCA2	embryo 10%TCA3	AVERAGE	STDEV
2	0.860287	0.750395	1.31198	0.974221	0.297624
3	0.051901	0.0620963	0.106417	0.0734715	0.0289837
5	0.03231	0.0723161	0.000319836	0.034982	0.0360724
7	0.94677	0.888822	1.07464	0.970077	0.095076
9	0.311907	0.308174	0.336314	0.318798	0.0152832
101	0.056356	0.120649	NO	0.0885023	0.0454617
102	0.347202	0.0112089	NO	0.179205	0.237583
103	0.103212	0.0665233	0.0402112	0.0699821	0.0316424
104	0.0559662	0.0457892	0.000617615	0.0341244	0.0294605
107	0.300848	0.308433	0.276846	0.295375	0.016489
108	0.43549	0.454466	0.603465	0.497807	0.0919934
201	0.0687298	0.0757895	0.000121317	0.0482135	0.0417984
202	0.0522463	0.0498866	NO	0.0510664	0.00166854
301	0.0984894	0.104883	0.0268773	0.0767499	0.0433091
302	0.430856	0.413422	0.391381	0.411886	0.0197826
303	0.0112823	0.00748829	0.00140066	0.00672376	0.004985
305	0.587283	0.595178	0.956951	0.713137	0.211186
306	0.035384	0.0305654	0.000749961	0.0222331	0.0187603
308	0.0288797	0.0173667	5.51442e-05	0.0154338	0.0145091
309	0.0270308	0.0606245	0.000132346	0.0292626	0.0303078
310	0.0314747	0.0331321	0.000242635	0.0216165	0.0185289
401	0.0417658	0.030224	0.000132346	0.0240407	0.0214944
403	0.0261621	0.0297177	0.000132346	0.0186707	0.0161528
502	0.180395	0.147246	0.000562471	0.109401	0.0957032
504	0.016439	0.0183793	0.0273184	0.0207123	0.0058028
601	0.237653	0.53699	0.0694045	0.281349	0.236836
602	0.0575923	0.101869	NO	0.0797306	0.0313083
603	0.199284	0.426691	0.00395936	0.209978	0.211569
606	0.0171296	0.030118	0.00186387	0.0163705	0.0141423
607	0.115051	0.101586	0.0073011	0.0746461	0.0587098
608	0.0211391	0.0378771	0.00519459	0.0214036	0.0163429
701	0.562703	0.11389	0.249969	0.308854	0.230128
702	0.0703225	0.0858445	0.000805106	0.052324	0.0452867
705	0.199986	0.23428	0.00671657	0.146994	0.122688
706	0.140523	0.235716	0.17173	0.182656	0.0485283
707	0.21403	0.182309	0.155077	0.183805	0.0295054
801	0.135009	0.190104	0.0010698	0.108728	0.0972188
802	0.0406298	NO	NO	0.0406298	-
803	0.30586	0.361122	0.22533	0.297437	0.0682863
804	0.202325	0.193	0.100671	0.165332	0.0561916
901	0.0129641	NO	0.0582874	0.0356258	0.0320484
1003	0.0507538	0.0395843	0.000121317	0.0301532	0.0266012
1101	0.0601873	0.0582226	0.10034	0.0729168	0.0237699
1102	0.0829636	0.0522414	0.0847787	0.0733279	0.018284
1103	0.136914	0.140747	0.043211	0.106957	0.0552391
1202	0.0219187	0.0183793	0.0251237	0.0218072	0.0033736
1203	0.333759	0.442704	0.222441	0.332968	0.110134
1204	0.0262846	0.0274924	0.000121317	0.0179661	0.0154658
1205	0.24908	0.247455	0.346251	0.280929	0.0565763
1206	0.0940901	0.0531009	0.137254	0.094815	0.0420812
1207	1.40726	1.08228	1.32022	1.26992	0.168228
1208	0.959333	1.02501	0.68027	0.888205	0.183047
1209	0.169792	0.173938	0.136228	0.159986	0.020679
1210	0.301549	0.357319	0.39491	0.351259	0.0469743
1301	0.0202815	0.0184028	5.51442e-05	0.0129132	0.0111749
1302	0.0670481	0.0664291	0.0513724	0.0616165	0.0088771
1303	0.080725	0.0579047	0.114865	0.0844984	0.0286672
1304	0.0152139	0.0133753	0.00548134	0.0113568	0.00517072
1305	0.0780297	0.0772024	0.000485269	0.0519058	0.0445334
1401	0.0125409	0.013858	NO	0.0131995	0.00093137
1402	0.0178312	0.0199334	0.000496298	0.0127537	0.0106671
1403	0.0589622	0.0539722	0.000352923	0.0377624	0.0324935
1404	0.0409194	0.053407	NO	0.0471632	0.00883011
1405	0.0201033	0.0181556	NO	0.0191294	0.00137725
1501	0.0352281	0.0455538	0.0190137	0.0332652	0.0133785
1502	0.0165393	0.0351455	0.000121317	0.0172687	0.0175235
1503	0.0190564	NO	0.0201607	0.0196085	0.000780909
1504	0.0123627	0.00972536	0.0174366	0.0131749	0.00391926
1505	0.0304389	0.0243605	0.000110288	0.0183032	0.016046
1603	0.00736192	0.00593412	0.00018749	0.00449451	0.00379769
1604	0.0962842	NO	0.0602506	0.0782674	0.0254796
1605	0.0650433	0.125676	0.218338	0.136352	0.077203
1606	0.0159824	0.017037	0.00149992	0.0115064	0.00868193
1607	0.030283	0.0465663	0.000683788	0.0258444	0.0232611
1608	0.060811	0.0396432	0.000518356	0.0336575	0.0305888
1701	0.00532375	0.00632266	NO	0.0058232	0.000706334
1702	0.293196	0.196732	0.107741	0.199223	0.0927527
1704	0.243177	0.220728	0.0345534	0.166153	0.11452
1705	0.131924	0.104553	0.0350828	0.0905202	0.0499227
1706	0.0158599	0.0191799	7.72019e-05	0.0117057	0.0102064
1707	0.0829302	0.111794	0.0251789	0.0733012	0.0441034
1801	0.0240905	0.0121861	0.00215062	0.0128091	0.0109832
1802	0.0779963	0.131057	0.0405531	0.0832021	0.0454759
1901	0.0283896	0.0288111	0.000352923	0.0191845	0.01631
1902	0.0131089	0.0113502	0.000242635	0.0082339	0.00697629
1903	0.109961	0.0835015	0.0695258	0.0876628	0.0205363
1904	0.235426	0.316557	0.198486	0.250156	0.060398
1905	0.0835651	0.060389	0.205489	0.116481	0.0779496
2001	0.0142227	0.00840666	0.0486151	0.0237482	0.0217309
2101	0.0700664	NO	0.00770916	0.0388878	0.0440932
2102	0.0764036	0.0699731	0.000397038	0.0489246	0.0421489
2103	0.0293252	0.0277043	0.000165433	0.019065	0.0163875
2104	0.489206	0.468195	0.685079	0.547493	0.119615
2203	0.0269529	0.023866	6.61731e-05	0.0169617	0.0147131
2204	0.0394492	0.0268213	0.011095	0.0257885	0.0142053
2206	0.268337	0.263762	0.503213	0.345104	0.136946
2207	0.050687	0.0399964	0.0430015	0.0445616	0.00551342
2208	0.112757	0.104071	0.0763747	0.097734	0.0190007
2210	0.118069	0.121379	0.0417773	0.0937417	0.0450329
2211	0.0535159	0.0443881	0.0326785	0.0435275	0.0104454
2301	0.192557	0.203314	0.524819	0.306897	0.188803
2302	0.0743766	0.0979482	0.0955319	0.0892856	0.0129679
2303	0.0469448	0.0462366	0.00655113	0.0332442	0.0231196
2304	0.0427125	0.0375356	0.101234	0.060494	0.0353765
2305	0.0355845	0.040797	0.0317741	0.0360519	0.00452959
2306	0.305447	0.297848	0.782044	0.46178	0.277383
2307	0.0044773	0.0147058	0.0483394	0.0225075	0.0229482
2401	0.0715588	0.152886	0.0279802	0.0841416	0.0633964
2402	0.0219744	0.0255732	0.000154404	0.0159007	0.0137549
2403	0.0222974	0.0303888	NO	0.0263431	0.00572149
2405	0.0532264	0.0498866	0.0121538	0.0384223	0.0228104
2406	0.0206156	0.0183675	5.51442e-05	0.0130128	0.0112778
2408	0.146225	0.0819238	0.000639673	0.0762628	0.0729575
2409	0.0559996	0.0575515	0.000121317	0.0378908	0.0327185
2410	0.0152473	0.0160833	0.0169624	0.0160977	0.000857615
2411	0.108302	0.188137	0.0118229	0.102754	0.088288
2412	0.0347269	0.0386542	0.000705846	0.0246956	0.0208684
2413	0.00270643	NO	0.015672	0.00918921	0.00916804
2501	0.0130087	0.012869	NO	0.0129388	9.87403e-05
2502	0.019758	0.0127513	0.000661731	0.011057	0.00966023
2503	0.0212616	0.0189915	0.000110288	0.0134545	0.011612
2504	0.0255384	0.0190033	0.000198519	0.0149134	0.0131557
2601	0.0429019	0.0462955	0.339898	0.143032	0.1705
2602	0.0477133	0.0564683	0.00218371	0.0354551	0.0291445
2603	0.0158933	0.0123627	NO	0.014128	0.00249648
2604	0.0386807	0.0149766	NO	0.0268287	0.0167614
2606	0.0596527	NO	0.0339578	0.0468053	0.0181691
2607	0.841498	0.749394	0.167881	0.586258	0.36524
2608	0.297194	0.878779	1.83088	1.00228	0.774264
2701	0.0235337	0.0722808	0.0069592	0.0342579	0.0339556
2702	0.0386585	NO	NO	0.0386585	-
2704	0.0358629	0.0143643	0.0507217	0.0336496	0.0182794
2705	0.0213507	0.016048	NO	0.0186994	0.00374956
2801	0.0228543	0.0180261	0.000463211	0.0137812	0.0117836
2802	0.0283339	0.0308951	0.000948481	0.0200592	0.0165998
2803	0.00427682	0.0397256	0.000209548	0.0147373	0.0217358
2804	0.0538612	0.112454	NO	0.0831575	0.0414312
2805	0.0683512	0.0436935	0.000231606	0.0374254	0.0344896
2807	0.128216	0.158125	0.0125177	0.0996195	0.0769005
2808	0.00698325	0.0377593	NO	0.0223713	0.021762
2809	0.116699	0.147658	0.0302631	0.0982069	0.0608431
2901	0.184572	0.20747	0.270482	0.220841	0.0444889
2902	0.164357	0.112666	0.252682	0.176568	0.0708023
2903	0.118793	0.200583	0.192542	0.170639	0.0450795
2904	0.0172632	0.0189915	0.101399	0.0458846	0.0480848
2905	0.0269417	0.00633443	NO	0.0166381	0.0145716
3003	0.0172855	0.0136697	0.000110288	0.0103551	0.00905463
3101	0.08332	0.0693373	0.0798819	0.0775131	0.00728613
3102	0.0483927	0.050075	0.0183851	0.0389509	0.0178304
3103	0.080079	0.0823712	0.0442036	0.0688846	0.0214051
3104	0.268437	0.251882	0.225628	0.248649	0.0215869
3201	0.167097	0.107709	0.122685	0.132497	0.0308858
3202	0.0491055	0.0565625	0.0958186	0.0671622	0.0250957
3203	0.0900917	0.109086	0.0304506	0.0765429	0.0410314
3204	0.130554	0.119306	0.0805657	0.110142	0.0262241
3205	1.00333	1.33406	1.08783	1.14174	0.171829
3207	0.14216	0.118729	0.0366158	0.0991683	0.0554244
3208	0.028256	0.049239	0.113575	0.06369	0.0444574
3209	0.020003	0.0381361	0.0692611	0.0424668	0.024913
3301	0.0488048	0.0393959	0.0651584	0.0511197	0.0130363
3302	0.159991	0.21351	0.544472	0.305991	0.208257
3303	0.043403	0.0941452	0.105248	0.0809322	0.0329719
3304	0.0455192	0.0337679	0.075702	0.051663	0.0216316
3305	0.0565231	0.0643098	0.0140397	0.0449575	0.0270572
3306	0.023801	0.0446236	0.0354357	0.0346201	0.0104353
3307	0.015381	0.0446589	0.00217268	0.0207375	0.0217437
3308	0.0444611	0.0656285	0.0453065	0.0517987	0.0119844
3309	0.0609892	0.0572454	0.232091	0.116775	0.099884
3310	0.275053	0.335383	0.476159	0.362199	0.1032
3311	0.07441	0.0990668	0.0700662	0.081181	0.015641
3312	0.0256498	NO	0.00437845	0.0150141	0.0150411
3401	0.0235671	0.0266446	0.000143375	0.016785	0.014494
3402	0.101597	0.118529	0.0005735	0.0735665	0.0637782
3403	0.0520569	0.0500985	0.0806098	0.0609218	0.0170785
3404	0.0328112	0.0307891	0.0108965	0.0248323	0.012111
3406	0.00564674	0.00664056	0.0157051	0.00933079	0.00554261
3501	0.0110819	0.0136814	NO	0.0123816	0.00183817
3502	0.00670481	0.00837134	0.000132346	0.0050695	0.00435614
3503	0.0261733	0.0115974	0.000970538	0.0129137	0.0126528
3504	0.0455415	0.0737997	0.0196093	0.0463168	0.0271035
3505	0.0297261	0.16725	0.0896755	0.0955506	0.06895
3506	0.462242	0.392382	0.220268	0.358297	0.124536
3601	0.664756	0.352785	0.179737	0.399093	0.245803
3602	0.834192	0.524239	NO	0.679215	0.21917
3603	0.122034	0.103258	0.0143375	0.0798767	0.0575297
3604	0.118715	0.08243	NO	0.100573	0.0256575
3605	0.66313	0.348217	0.155463	0.388937	0.256272
3606	0.162308	0.295234	0.209063	0.222201	0.0674302
3607	0.114505	0.102104	NO	0.108305	0.00876865
3701	0.0217294	0.0205575	0.0127273	0.018338	0.00489426
3704	0.0271868	0.0231595	0.000430125	0.0169255	0.0144266
3705	0.0225313	0.016778	0.0132567	0.017522	0.00468185
3801	0.232875	0.204692	0.175193	0.204253	0.0288435
3802	0.0482702	0.0507697	0.00138963	0.0334765	0.0278161
3803	0.0621921	0.0377829	0.0334064	0.0444605	0.0155112
3804	0.06971	0.128207	0.0695258	0.0891478	0.0338268
3805	0.0638182	0.103435	0.075327	0.08086	0.0203797
3806	0.146526	NO	0.00913188	0.0778288	0.0971521
3808	0.0467889	0.0418096	0.0137089	0.0341024	0.017836
3809	0.180206	0.178765	0.119696	0.159556	0.0345269
3901	0.0225313	0.0209225	0.000110288	0.0145213	0.0125062
3903	0.0631833	0.0488034	0.000441154	0.037476	0.0328691
3904	0.0137883	0.0144467	0.0205467	0.0162606	0.00372648
3905	0.00849795	0.0070291	NO	0.00776353	0.00103864
3906	0.0648317	0.0927441	0.000562471	0.0527128	0.0472707
3908	0.0157262	0.0144467	0.000176462	0.0101165	0.00863205
4003	0.860688	0.813657	1.29099	0.988446	0.263066
4101	0.0562224	0.0522179	0.156731	0.0883904	0.0592185
4102	0.139342	0.108062	0.210397	0.1526	0.0524401
4103	1.27689	0.62101	2.22971	1.37587	0.808906
4104	0.451973	0.435675	1.4358	0.774483	0.572776
4105	0.050442	0.0518058	0.00579014	0.0360126	0.0261823
4106	0.649854	0.612827	0.862312	0.708331	0.134631
4107	0.114917	0.121296	0.404869	0.213694	0.165593
4201	1.52068	0.752243	0.634842	0.969254	0.48114
4202	0.159245	0.154146	0.0418876	0.118426	0.0663333
4203	0.74087	0.49438	0.891109	0.708786	0.200301
4204	1.35865	1.64819	1.62095	1.5426	0.159885
4205	0.153798	0.123663	0.206692	0.161384	0.042031
4206	1.44215	0.852228	0.753413	1.01593	0.372407
4304	0.639385	0.912676	1.48902	1.01369	0.433729
4305	0.17682	0.210543	0.153533	0.180299	0.0286642
4306	0.0160269	0.0463191	NO	0.031173	0.0214198
4307	0.0149132	NO	0.0669341	0.0409236	0.0367843
4308	0.911742	0.841125	1.05455	0.935804	0.108725
4309	0.0277548	0.0490035	0.0529495	0.0432359	0.0135515
4310	0.444511	0.754339	1.56865	0.922502	0.580632
4401	0.0963621	0.103176	0.122817	0.107452	0.0137361
4402	0.104771	0.126241	0.000827163	0.0772798	0.0670746
4403	0.133896	0.139581	0.108347	0.127275	0.0166363
4404	0.339439	0.341259	0.558115	0.412938	0.12573
4405	0.0159156	0.0657933	0.000595558	0.0274348	0.0340912
4406	0.167475	0.241038	0.420872	0.276462	0.130359
4407	0.0188225	0.0399964	0.0977045	0.0521745	0.0408268
4501	0.022264	0.0247373	0.00313219	0.0167111	0.0118246
4502	0.0989572	0.12716	0.0448764	0.090331	0.0418144
4503	0.102777	0.0412445	0.0579235	0.0673151	0.0318234
4505	0.0415208	0.0794512	0.0132346	0.0447355	0.0332251
4506	0.021696	0.0422217	0.0315425	0.0318201	0.0102657
4507	0.0262624	0.0171312	0.0365937	0.0266624	0.00973741
4509	0.0328001	0.0448473	0.0473027	0.04165	0.00776198
4510	0.035462	0.040279	0.00211754	0.0259528	0.020782
4601	0.478982	0.805556	0.716279	0.666939	0.168786
4603	0.377864	0.476954	0.0899292	0.314916	0.201045
4604	0.212772	0.388414	0.566452	0.389213	0.176842
4605	0.146503	0.229193	0.536366	0.304021	0.20542
4606	0.143741	0.230135	0.72154	0.365139	0.311661
4607	0.245171	0.245265	1.01527	0.501902	0.44459
4608	0.116477	0.215053	0.105734	0.145754	0.0602542
4701	0.0220524	0.0131869	0.0312888	0.022176	0.00905159
4702	0.021295	0.019851	0.0035182	0.0148881	0.00987304
4703	0.0025505	0.00640508	0.00224988	0.00373515	0.0023171
4704	0.0169625	0.0491331	0.00510636	0.023734	0.0227811
4705	0.00666026	0.0064404	0.000948481	0.00468305	0.0032361
4801	0.0690417	0.145574	0.0431007	0.0859055	0.0532775
4802	0.0683846	0.119012	0.00783048	0.0650757	0.0556646
4803	0.185251	0.0917786	0.176892	0.151307	0.0517223
4804	0.0234446	0.0480381	0.00241532	0.0246326	0.0228346
4805	0.1919	0.119177	0.119244	0.14344	0.0419674
4806	0.19836	0.189091	0.00374981	0.1304	0.10978
5002	0.0496067	0.0450004	NO	0.0473035	0.00325714
5003	0.0738308	0.0679597	0.070717	0.0708358	0.00293736
5008	1.19197	1.18092	1.13616	1.16969	0.0295565
5101	0.979693	0.558231	0.434514	0.657479	0.285819
5102	0.420019	0.615641	0.776122	0.603927	0.17834
5103	0.0763925	0.0779324	0.00224988	0.0521916	0.0432576
5104	0.225034	0.206034	0.186387	0.205819	0.0193243
5105	0.350387	0.285933	0.41646	0.350927	0.0652655
5106	0.0561333	NO	0.00239326	0.0292633	0.0379999
5107	0.0632502	0.0541606	0.128276	0.0818957	0.0404232
5201	0.0349274	0.0516763	0.198718	0.0951071	0.0901194
5202	0.0528811	0.0517587	0.0345754	0.0464051	0.0102601
5204	0.0944242	0.0946515	0.108292	0.0991226	0.00794191
5205	2.0993	1.34788	0.940782	1.46265	0.587722
5206	0.236083	0.234704	0.416548	0.295778	0.104592
5207	0.596984	0.843445	1.0128	0.817743	0.209096
5301	0.314057	0.210532	0.528414	0.351001	0.162129
5302	0.378254	0.356965	0.467855	0.401025	0.0588472
5303	0.117446	0.0571041	0.0241642	0.0662379	0.0473067
5401	0.118893	0.138592	0.226532	0.161339	0.0573116
5402	0.0185997	0.0229947	0.0143265	0.0186403	0.00433426
5403	0.0348828	0.0297765	0.439102	0.167921	0.234864
5404	0.0362973	0.0319783	0.000441154	0.0229056	0.0195742
5405	0.0240014	0.0271627	0.0491114	0.0334252	0.0136763
5501	0.040563	0.0301415	0.0744778	0.0483941	0.0231823
5502	0.0419663	0.0529125	NO	0.0474394	0.00774015
5503	0.0278773	0.0379359	0.0206791	0.0288308	0.00866785
5504	0.0557435	0.083266	0.121306	0.0867719	0.0329217
5505	0.0454524	0.0303417	0.056192	0.0439953	0.0129866
5506	0.0572136	0.0692078	0.0327777	0.0530664	0.0185658
5507	0.0220746	0.0137992	0.0882859	0.0413866	0.0408262
5508	0.0350833	0.0414564	0.0538538	0.0434645	0.00954504
5601	0.116632	0.153286	0.00719081	0.0923698	0.0760097
5602	0.098055	0.11243	0.0496849	0.0867234	0.0328717
5603	0.050442	0.0448591	0.0223003	0.0392005	0.0148998
5604	0.194584	0.132234	0.00587837	0.110899	0.096145
5605	0.0811928	0.0727518	0.00422405	0.0527229	0.0422127
5606	0.0566567	0.0243252	0.0609895	0.0473238	0.0200349
5607	0.0221415	0.0415859	0.116255	0.0599941	0.0496839
5608	0.01449	0.0198746	0.0435419	0.0259688	0.015455
5701	0.0140556	0.0139287	0.000253663	0.00941265	0.00793217
5702	0.0273316	0.0460012	0.0103009	0.0278779	0.0178564
5703	0.00637068	0.0324375	0.00239326	0.0137338	0.0163195
5704	0.00784084	0.0158243	0.000838192	0.00816778	0.0074984
5705	0.0472789	0.022406	0.0431338	0.0376062	0.013326
5801	0.152896	0.189079	0.0528502	0.131609	0.0705653
5802	0.0301159	0.0606952	0.000650702	0.0304873	0.030024
5803	0.142115	0.323574	0.0418986	0.169196	0.142777
5804	0.0077406	NO	NO	0.0077406	-
5805	0.0200587	NO	0.0209989	0.0205288	0.000664811
5806	0.0339807	0.041009	0.002294	0.0257612	0.0206248
5901	0.0297484	0.0332263	0.00201828	0.0216643	0.0171026
5903	0.0195687	0.0263503	0.000374981	0.0154313	0.0134728
6006	0.131468	0.0984545	NO	0.114961	0.0233438
6007	0.0869509	0.0750124	0.0119112	0.0579581	0.0403222
6102	0.461395	0.46843	0.683193	0.537673	0.126073
6103	2.0684	2.14881	2.4143	2.2105	0.181016
6104	0.695262	0.641626	1.19126	0.842716	0.303036
6105	0.129708	0.101198	0.177432	0.136113	0.0385185
6106	0.368497	0.321443	0.703056	0.464332	0.208075
6107	0.0987344	0.0923085	0.627883	0.272975	0.307376
6108	1.35146	1.26232	0.113079	0.908954	0.690688
6109	0.0609224	0.0434109	0.0490563	0.0511299	0.00893803
6110	0.191599	0.186124	0.199181	0.192301	0.00655672
6201	0.205867	0.191964	0.221382	0.206404	0.0147164
6202	0.30988	0.236611	0.522844	0.356445	0.14869
6203	0.222038	0.195979	0.0568206	0.158279	0.0888266
6204	1.71866	1.67386	0.0857603	1.15942	0.930091
6205	0.651502	0.561963	0.212471	0.475312	0.231988
6301	0.751818	0.897135	1.47654	1.04183	0.383417
6302	0.0287683	0.0323551	0.00392627	0.0216832	0.0154822
6303	0.0475239	0.0423394	0.0289066	0.03959	0.00960838
6304	0.290189	0.333076	0.0944069	0.239224	0.127235
6305	0.951481	1.11063	1.08556	1.04922	0.0855713
6306	0.0121288	0.0115503	0.0568537	0.0268443	0.0259905
6307	0.00708348	0.0185206	0.0175579	0.0143873	0.0063436
6401	0.249147	0.242663	0.221349	0.23772	0.0145434
6402	0.0430355	0.0570334	0.0111171	0.037062	0.0235338
6403	0.0362527	0.00196626	0.280122	0.106114	0.151667
6404	0.090604	0.0968886	0.17848	0.121991	0.0490217
6405	0.0370101	0.0368645	0.0123413	0.0287386	0.0142007
6406	0.0555987	0.0770022	0.00648496	0.0463619	0.0361546
6407	0.139988	0.124946	0.189828	0.151587	0.0339609
6408	0.00153698	0.00655814	0.0135214	0.00720549	0.00601836
6501	0.0452853	0.0736466	0.0613204	0.0600841	0.014221
6502	0.0136881	0.0161893	0.126556	0.0521444	0.0644544
6603	0.0556766	0.0351455	0.00154404	0.0307887	0.027328
6604	0.0742986	0.0844905	0.114413	0.0910675	0.0208504
6605	0.0434142	0.0579047	0.0706067	0.0573085	0.013606
6606	0.0392376	0.0562799	0.000595558	0.0320377	0.0285318
6607	0.0453967	0.0895416	0.0157161	0.0502181	0.0371481
6608	0.0872405	0.0446589	0.0468395	0.0595796	0.0239798
6609	0.119027	0.132517	0.215658	0.155734	0.0523322
6610	0.0211168	0.0102081	0.0223886	0.0179045	0.00669553
6611	0.0190452	0.0254319	0.00831575	0.0175976	0.00864942
6612	0.0340921	0.0436935	0.0465638	0.0414498	0.00653159
6701	0.0260507	0.0236069	0.0046652	0.0181076	0.0117054
6702	0.086717	0.0954639	0.0371893	0.0731234	0.0314257
6703	0.0822508	0.093427	0.0188704	0.0648494	0.0402092
6704	0.0225647	0.0214287	0.00291161	0.015635	0.0110334
6705	0.0333347	0.0401024	0.000705846	0.0247143	0.0210655
6706	0.0335797	0.0566567	0.00303293	0.0310898	0.0268984
6801	0.0159267	0.0168133	6.61731e-05	0.0109354	0.00942346
6802	0.10075	0.0764253	0.013378	0.0635179	0.0450936
6804	0.0288351	0.0261972	0.000507327	0.0185132	0.0156492
6805	0.0318868	0.0620021	0.00421302	0.0327006	0.0289031
6806	0.0382129	0.0942747	0.0286088	0.0536988	0.0354663
6807	0.151025	0.0636387	0.00152198	0.072062	0.0751067
6808	0.0268081	0.0418449	9.92596e-05	0.0229174	0.021143
6810	0.0110262	0.0137639	9.92596e-05	0.00829643	0.00722972
6811	0.00750671	0.022147	0.00759887	0.0124175	0.00842608
6813	0.00888777	NO	NO	0.00888777	-
6814	0.0588063	0.106331	0.0124626	0.0592001	0.0469356
7002	0.10946	0.108392	0.000264692	0.0727055	0.0627378
7005	1.05544	1.1136	1.46417	1.21107	0.22111
7008	0.0210834	0.0856679	0.000132346	0.0356279	0.0445841
7101	0.486388	0.439749	0.630442	0.51886	0.0994071
7102	0.316696	0.329261	0.509687	0.385215	0.107979
7103	0.270453	0.235634	0.421302	0.30913	0.0986917
7104	0.188236	0.182109	0.325009	0.231785	0.0807928
7105	0.138807	0.169758	0.0108414	0.106469	0.0842494
7106	0.121656	0.149318	0.0405531	0.103842	0.0565284
7107	0.268025	0.178812	0.424644	0.290494	0.124446
7108	0.0396942	0.0372177	0.122376	0.0664293	0.0484671
7109	0.760171	3.05809	0.0627762	1.29368	1.56731
7201	0.188514	0.267718	0.00733418	0.154522	0.133479
7202	0.192691	0.203291	0.0598866	0.151956	0.0799104
7203	0.229779	0.263915	1.00162	0.498437	0.436101
7204	0.048092	0.041633	0.000540413	0.0300885	0.0257923
7205	0.0954488	0.0878696	0.00566883	0.0629958	0.049791
7206	0.19112	0.235858	0.000783048	0.142587	0.124826
7207	1.08713	1.41691	0.176792	0.89361	0.642308
7208	0.314369	0.312813	0.400292	0.342491	0.0500631
7209	0.007206	0.0585287	0.139052	0.0682621	0.0664596
7210	NO	NO	0.44562	0.44562	-
7301	0.203427	0.203644	0.28182	0.22963	0.0451977
7302	0.52792	0.663126	1.19442	0.795157	0.352322
7303	0.0609892	0.0539722	0.496254	0.203738	0.25335
7304	0.523086	0.709739	1.23336	0.82206	0.368216
7305	0.00754012	0.0107144	0.00222783	0.00682744	0.00428793
7401	0.161327	0.210214	0.0922122	0.154584	0.059289
7402	0.0725834	0.0625437	0.0501261	0.0617511	0.0112496
7403	0.599523	0.899854	0.790978	0.763452	0.152046
7404	0.0229434	0.0167309	0.000374981	0.0133498	0.0116579
7406	0.0572916	0.0595766	0.000727904	0.0391987	0.0333363
7408	0.162519	0.177352	0.237958	0.19261	0.039967
7502	0.352481	0.394383	1.12893	0.625266	0.436692
7504	0.0174191	0.0273511	0.00841501	0.0177284	0.00947183
7505	0.201378	0.0981484	0.113641	0.137723	0.0556689
7506	0.00211614	0.0292938	0.157271	0.0628938	0.0828553
7601	0.0726391	0.0683012	0.188174	0.109705	0.067991
7602	0.0413537	0.0575986	0.0752719	0.0580747	0.0169641
7603	0.0453744	0.0385953	0.0110178	0.0316625	0.0181973
7605	0.0351056	0.0506519	0.0432882	0.0430152	0.00777676
7606	0.151493	0.192199	0.474847	0.272846	0.176118
7701	0.0345376	0.0343095	0.00136758	0.0234049	0.0190852
7702	0.0107366	0.0163777	0.00047424	0.00919618	0.00806285
7703	0.0712469	0.0435875	0.00830472	0.0410464	0.031548
7802	0.13541	0.0719511	0.00028675	0.0692161	0.0676033
7803	0.0546297	0.0227239	0.00028675	0.0258801	0.0273086
7804	0.0535271	0.0318017	0.00524973	0.0301928	0.0241789
7901	0.0223642	0.0400906	NO	0.0312274	0.0125345
7902	0.010447	0.0158714	6.61731e-05	0.00879487	0.0080311
7903	0.0211057	0.0313189	0.000253663	0.0175594	0.0158333
7904	0.0335909	0.0869277	0.000507327	0.040342	0.0436039
7906	0.0437595	0.0622729	0.00100362	0.0356787	0.0314238
7907	0.0194462	0.0262326	NO	0.0228394	0.0047987
8003	0.335864	0.259029	0.000143375	0.198345	0.175895
8008	0.000991242	0.00356753	0.15211	0.0522229	0.0865142
8101	0.043559	0.0403261	0.0045108	0.0294653	0.0216716
8102	0.0185886	0.0179907	6.61731e-05	0.0122152	0.0105256
8103	0.127313	0.0314956	0.674723	0.277844	0.34703
8104	0.062749	0.0623435	0.115549	0.0802139	0.0306019
8105	0.994617	0.954368	1.31478	1.08792	0.197494
8106	0.059998	0.0582933	0.164992	0.0944276	0.0611161
8201	1.25916	1.68449	0.0834332	1.00903	0.829318
8202	0.0687744	0.0556088	0.311212	0.145198	0.143923
8203	0.198995	0.152486	0.539895	0.297125	0.211527
8204	0.560587	0.277785	0.0655996	0.301324	0.248332
8205	0.00218296	0.138145	1.44407	0.528134	0.796134
8301	0.0844115	0.0985251	0.000441154	0.0611259	0.0530262
8303	0.0516671	0.0414211	0.22082	0.104636	0.100748
8402	0.0222528	0.0389603	0.010323	0.0238454	0.0143849
8403	0.105339	0.0994553	0.197924	0.134239	0.0552307
8404	0.382386	0.360721	0.397557	0.380221	0.0185129
8405	0.217171	0.288735	0.108138	0.204681	0.090944
8406	0.0170405	0.0490271	0.0115803	0.0258826	0.0202288
8407	0.195041	0.231996	NO	0.213518	0.026131
8409	0.3976	0.481994	0.274982	0.384859	0.104092
8410	0.166328	0.390227	0.48003	0.345529	0.161557
8411	0.803174	0.832684	0.0884403	0.574766	0.421429
8501	0.10672	0.274406	0.0047424	0.128623	0.136159
8502	0.685004	0.836086	0.120358	0.547149	0.377253
8503	0.0279553	0.0376181	0.00479755	0.023457	0.0168663
8504	0.966049	0.59984	0.306304	0.624064	0.330539
8505	0.776722	0.879897	0.659536	0.772052	0.110255
8506	0.209865	0.348806	0.0658201	0.208164	0.141501
8507	1.10103	0.53991	0.856379	0.832438	0.281323
8508	0.216069	0.0303417	0.386572	0.210994	0.178169
8509	0.399537	0.704617	0.148757	0.417637	0.278372
8601	0.214309	0.212875	0.745605	0.390929	0.307159
8602	0.178435	0.399434	0.271232	0.283034	0.110971
8608	0.332211	0.120036	0.116079	0.189442	0.123657
8701	0.152629	0.210779	0.0361305	0.133179	0.0889338
8706	0.33915	0.327436	0.226224	0.297603	0.0620932
8707	0.47495	0.954639	0.395252	0.60828	0.302591
8708	2.97479	1.89701	2.95496	2.60892	0.61661
8709	1.16604	0.0216054	0.713114	0.633585	0.576345
8710	1.28472	1.4327	3.13912	1.95218	1.03058
8802	0.00448843	0.0632855	0.0838192	0.050531	0.0411746
8803	0.0788539	NO	NO	0.0788539	-
8901	0.0147016	0.02741	5.51442e-05	0.0140556	0.0136888
8902	0.022754	0.10778	0.000143375	0.043559	0.056754
8903	0.159668	0.0157419	9.92596e-05	0.058503	0.0879598
8904	0.0988458	0.154169	NO	0.126508	0.0391196
8906	0.0172743	0.015789	0.00028675	0.0111167	0.00940837
9102	1.12979	1.66732	1.61464	1.47059	0.296308
9103	0.179237	0.267871	0.190733	0.212614	0.0481985
9201	1.13787	1.52224	0.362816	1.00764	0.590581
9202	0.232407	0.206634	0.23112	0.223387	0.0145228
9401	0.901785	1.07546	1.07524	1.01749	0.100207
9403	0.101252	0.186571	NO	0.143911	0.0603303
9404	0.380114	0.180673	0.368419	0.309735	0.111924
9405	0.264316	0.151438	NO	0.207877	0.0798173
9406	0.379813	0.240285	NO	0.310049	0.0986614
9502	0.889445	1.08759	0.0330755	0.670037	0.560451
9503	0.113425	0.177282	0.00280133	0.097836	0.0882786
9504	0.0885992	NO	NO	0.0885992	-
9505	0.18524	0.117634	5.51442e-05	0.100976	0.0937094
9506	0.146537	NO	0.181215	0.163876	0.0245212
9606	0.0708014	0.0555028	5.51442e-05	0.0421198	0.0372235
9704	0.0772724	0.0233244	NO	0.0502984	0.038147
9705	0.65931	0.347617	0.584253	0.530393	0.162677
9706	0.0672151	NO	0.0166866	0.0419509	0.035729
9707	0.0632947	0.058411	0.000143375	0.0406164	0.0351356
9708	0.223096	0.106214	NO	0.164655	0.0826486
9709	0.613189	0.0464839	0.789566	0.48308	0.388251
9801	0.0988235	0.0104318	NO	0.0546277	0.0625024
9802	0.0721825	0.019227	0.0369907	0.0428001	0.0269515
9804	0.225814	0.0574926	0.00103671	0.0947811	0.116936
9806	0.164424	0.0722808	NO	0.118352	0.0651549
9902	0.0169179	0.0220999	NO	0.0195089	0.00366417

## Sheet: Modified method
Quantitation Table
SSP	embryo m1	embryo m2	embryo m3	AVERAGE	STDEV
1	0.0689423	0.000988385	0.186927	0.0856192	0.0940844
2	0.854814	0.534848	0.719417	0.703026	0.160611
3	0.101618	0.0161876	0.102596	0.0734672	0.0496081
4	0.138828	0.00552398	0.135016	0.0931226	0.0758866
5	0.640239	0.320885	0.588037	0.516387	0.17131
6	0.102709	0.0144963	0.0799408	0.0657154	0.0457946
7	0.158813	0.0336161	0.0126085	0.0683458	0.0790477
101	NO	0.0394256	0.022414	0.0309198	0.012029
102	0.0201441	0.0603025	0.0230067	0.0344845	0.0224048
104	0.20335	0.164874	0.364531	0.244252	0.105927
105	0.04581	0.000867583	0.0321993	0.0262923	0.0230462
106	0.164834	0.117728	0.160163	0.147575	0.0259538
201	0.0221324	0.0014716	0.0797298	0.0344446	0.0405559
203	0.0791791	0.00569969	0.0927201	0.0591996	0.0468244
204	0.0566604	0.0170771	0.0546535	0.042797	0.0222967
205	0.109333	0.0637069	0.105449	0.0928296	0.0252956
206	0.0851553	0.00996073	0.0900778	0.0617313	0.0449021
208	0.0276428	0.00348131	0.0209371	0.0173537	0.012473
209	0.0143952	0.000340444	0.0163458	0.0103605	0.00873224
301	0.09963	0.0407325	0.091203	0.0771885	0.0318518
302	0.541006	0.632633	0.844417	0.672685	0.15562
303	0.252137	0.228185	0.298163	0.259495	0.0355644
304	0.0315171	0.000988385	0.00921273	0.0139061	0.0157963
305	0.595712	0.725464	0.741057	0.687411	0.0797953
306	0.00989597	0.000845619	0.0465057	0.0190824	0.0241765
307	0.00117025	0.0027565	0.0363888	0.0134385	0.0198913
308	0.158097	0.125953	0.165015	0.149689	0.0208444
309	0.0201441	0.0112127	0.0501325	0.0271631	0.0203872
310	0.0876208	0.0037339	0.063394	0.0515829	0.0431727
311	0.167186	0.0963346	0.155863	0.139795	0.0380609
312	0.240832	0.096093	0.111969	0.149632	0.07938
313	0.0424697	0.00297614	0.00686183	0.0174359	0.0217668
314	0.411915	0.183818	0.0969095	0.230881	0.162691
401	0.0491958	0.00817065	0.0416532	0.0330066	0.0218366
701	0.026518	0.00274552	0.0317975	0.0203537	0.0154759
702	0.181706	0.137023	0.151031	0.156587	0.0228539
703	0.033994	NO	0.117917	0.0759554	0.0593425
801	0.0275292	0.00401943	0.0440342	0.0251943	0.0201093
901	NO	NO	0.0722049	0.0722049	-
903	0.0744868	NO	NO	0.0744868	-
1001	0.166391	0.0534167	0.14018	0.119996	0.0591299
1002	0.0331418	0.00743486	0.0305618	0.0237128	0.014156
1003	0.123092	0.0321994	0.112703	0.0893313	0.0497496
1004	0.0654088	0.0417758	0.0195808	0.0422551	0.0229178
1101	0.528929	0.369096	0.244283	0.380769	0.142681
1102	0.0538882	0.00455756	0.0370619	0.0318359	0.0250771
1103	0.0349938	0.00421711	0.0116942	0.0169684	0.0160519
1201	0.0336418	0.00192186	0.0340982	0.0232206	0.0184467
1301	0.0876208	0.0466408	0.0487461	0.0610026	0.0230761
1302	0.0166107	0.00528237	0.0195205	0.0138045	0.00752245
1303	0.053945	0.017121	0.0529456	0.0413372	0.0209778
1304	0.0582737	0.0128161	0.0737722	0.0482873	0.0316814
1305	0.0177696	0.00211954	0.0238104	0.0145665	0.0111946
1306	0.0132704	0.00110919	0.0205553	0.011645	0.00982444
1401	0.0165652	0.00291025	0.0319582	0.0171446	0.0145327
1402	0.115127	0.0606979	0.125251	0.100359	0.0347183
1403	0.0633524	0.0476182	0.0675332	0.0595013	0.0105012
1405	0.0148156	0.00500782	0.0191488	0.0129907	0.00724496
1406	0.0836329	0.00690772	0.0352033	0.0419146	0.0388004
1502	0.0535246	0.0355489	0.0805637	0.0565457	0.0226589
1601	0.0582624	0.00625977	0.0353841	0.0333021	0.0260637
1602	0.0114639	0.00332756	0.0103379	0.00837646	0.00440857
1603	0.0375615	0.0252697	0.0266235	0.0298182	0.00673994
1604	0.0948922	0.0185158	0.0548142	0.0560741	0.0382038
1605	0.029063	0.0122121	0.00139648	0.0142238	0.0139426
1702	0.0121569	0.0014716	0.00755504	0.00706119	0.00535976
1703	0.0159176	0.00912609	0.0149996	0.0133478	0.00368478
1801	0.0744413	0.0567004	0.083437	0.0715262	0.0136046
1802	0.110776	0.0305411	0.0494293	0.0635821	0.0419479
1803	0.0968351	0.0438404	0.073943	0.0715395	0.026579
1804	0.0138385	0.0193065	0.0155019	0.0162156	0.002803
1805	0.29605	0.169728	0.178538	0.214772	0.0705264
1806	0.337849	0.272652	0.254179	0.288227	0.0439557
1807	0.132488	0.00237213	0.000874054	0.0452447	0.0755585
1808	0.0447989	0.00358015	0.00293361	0.0171042	0.0239865
1902	0.00290857	0.0176921	0.146088	0.0555628	0.0787445
2001	0.00905521	0.000889547	0.0110513	0.00699867	0.00538397
2002	0.0361754	0.0104989	0.0823922	0.0430221	0.0364324
2003	0.203714	0.00476621	0.186003	0.131494	0.110106
2004	0.0566377	0.00367899	0.046566	0.0356275	0.0281228
2005	0.138839	0.0233039	0.0152005	0.0591145	0.0691622
2006	0.058251	0.00241605	0.0197315	0.0267995	0.0285806
2007	0.0378456	0.0020207	0.00282309	0.0142298	0.0204558
2008	0.0301992	0.00235016	0.000401864	0.0109837	0.0166696
2101	0.225755	0.149993	0.122699	0.166149	0.053394
2102	0.606188	0.351668	0.793842	0.583899	0.221928
2103	0.153791	0.101134	0.0738425	0.109589	0.0406393
2105	0.0938697	0.0329572	0.0693115	0.0653794	0.030646
2106	0.0424697	0.00433791	0.0260408	0.0242828	0.0191266
2108	0.029313	0.00285534	0.0263221	0.0194968	0.0144893
2109	0.0619208	0.00887351	0.0217207	0.0308384	0.027674
2110	0.0457873	0.00421711	0.0157832	0.0219292	0.0214558
2201	0.155495	0.100387	0.126858	0.12758	0.0275611
2202	0.0184967	0.00292123	0.0512778	0.0242319	0.0246832
2203	0.157892	0.0107405	0.0662875	0.0783068	0.0743086
2204	0.0793495	0.0289487	0.0593252	0.0558745	0.025377
2205	0.0344712	0.0249073	0.111598	0.056992	0.047531
2206	0.212803	0.113642	0.172078	0.166175	0.0498433
2301	0.542154	0.567201	0.845783	0.651713	0.168536
2302	0.0727712	0.0340114	0.132394	0.0797256	0.0495586
2303	0.125023	0.0755676	0.142039	0.11421	0.0345297
2304	0.023314	0.00237213	0.0255686	0.0170849	0.0127914
2401	0.0455146	0.0670016	0.0351832	0.0492331	0.0162318
2402	0.0991301	0.057568	0.118098	0.0915986	0.0309598
2403	0.0759865	0.000757762	0.111819	0.0628543	0.0566831
2503	0.0247911	0.13486	0.182928	0.114193	0.0810691
2504	0.0219734	0.0118826	0.01725	0.0170353	0.00504881
2505	0.0406973	0.0196579	0.0253677	0.0285743	0.0108801
2506	0.0440149	0.0509238	0.0483945	0.0477777	0.0034955
2507	0.0626934	0.0651675	0.091846	0.0732357	0.0161644
2508	0.0964829	0.0674628	0.0938051	0.0859169	0.0160377
2509	0.135476	0.0185048	0.0312449	0.0617419	0.0641725
2510	0.075657	0.00821458	0.012287	0.0320529	0.0378172
2511	0.0231891	0.0112456	0.0142662	0.0162336	0.00621004
2601	0.0250751	0.00992778	0.0254782	0.0201603	0.00886395
2602	0.0717486	0.0628174	0.0769469	0.0705043	0.00714647
2603	0.0544676	0.0239299	0.0349421	0.0377799	0.0154654
2604	0.0368116	0.0112786	0.0209371	0.0230091	0.012892
2701	0.0464236	0.0179337	0.0530963	0.0391512	0.0186753
2702	0.0762478	0.0280701	0.0837283	0.0626821	0.0302073
2703	0.0494117	0.0422041	0.0668501	0.0528219	0.012672
2704	0.0542517	0.00919198	0.0244936	0.0293124	0.0229131
2705	0.0742255	0.0851769	0.0807947	0.0800657	0.00551199
2706	0.048605	0.0376685	0.0514285	0.0459007	0.00726773
2707	0.0428901	0.0344068	0.00706276	0.0281199	0.0187228
2801	0.316489	0.0886472	0.106022	0.170386	0.126827
2802	0.0293357	0.0129698	0.0238004	0.0220353	0.00832449
2803	0.101016	0.0369217	0.0817994	0.0732457	0.0328922
2804	0.0287449	0.050781	0.0375341	0.03902	0.011093
2805	0.137691	0.0578096	0.0673524	0.0876178	0.0436268
2806	0.33894	0.0278285	0.00758518	0.124785	0.18574
2807	0.0320966	0.0452461	0.0130807	0.0301411	0.0161716
2808	0.0274951	NO	NO	0.0274951	-
2901	0.0797472	0.131093	0.0792174	0.0966858	0.0297985
2902	0.0781793	0.0153749	0.0966583	0.0634042	0.0426084
2903	0.0217802	0.0148148	0.0315765	0.0227238	0.00842058
2904	0.0189398	0.150169	0.00925292	0.0594538	0.0787106
2905	0.0454806	0.11518	0.119394	0.0933514	0.0415109
2906	0.00286313	0.00105428	0.00258198	0.00216646	0.000973383
2907	0.0727712	0.0732503	0.129681	0.091901	0.0327197
3002	0.111139	0.00353622	0.0020696	0.0389151	0.0625524
3003	0.0473666	0.00521648	0.0184857	0.0236896	0.0215515
3004	0.0399361	0.000197677	0.0187871	0.0196403	0.0198829
3101	0.0869732	0.0327705	0.0332442	0.050996	0.0311581
3102	0.0560923	0.00362408	0.0324103	0.0307089	0.0262755
3103	0.19801	0.112434	0.18334	0.164595	0.0457641
3104	0.0792132	0.0326826	0.0650919	0.0589959	0.0238568
3105	0.0745777	0.0123438	0.0427885	0.0432367	0.0311193
3201	0.184865	0.0828926	0.125723	0.13116	0.0512031
3202	0.220052	0.0219422	0.13804	0.126678	0.0995424
3203	0.373797	0.175043	0.529928	0.359589	0.177869
3204	0.176241	0.0838261	0.225405	0.161824	0.0718823
3205	0.143088	0.0950058	0.389205	0.2091	0.157818
3206	0.198067	0.08879	0.207583	0.164813	0.0660098
3301	0.310865	0.183851	0.248432	0.247716	0.0635103
3302	0.0260067	0.0136287	0.0160645	0.0185667	0.00655739
3303	0.0594781	0.0289817	0.0422761	0.0435786	0.0152899
3304	0.0472189	0.0322873	0.0689197	0.0494753	0.0184201
3305	0.559844	0.59246	0.602535	0.584946	0.0223153
3306	0.120308	0.0326167	0.0236095	0.0588448	0.053419
3307	0.01527	0.028773	0.0394128	0.0278186	0.0120997
3309	0.146463	0.291574	0.220242	0.219426	0.072559
3401	0.0368003	0.00175713	0.0531264	0.0305613	0.0262468
3403	0.468735	0.302391	0.319944	0.36369	0.091394
3404	0.180025	0.156835	0.301388	0.212749	0.0776341
3501	0.148655	0.108657	0.1832	0.146837	0.0373048
3502	0.0281995	0.00769842	0.0353238	0.0237406	0.0143423
3504	0.0299038	0.0248304	0.0339173	0.0295505	0.00455373
3505	0.0556606	0.0435329	0.061445	0.0535462	0.00914133
3506	0.035471	0.0147599	0.069844	0.0400249	0.027823
3507	0.126614	0.0782911	0.136453	0.113786	0.0311306
3508	0.00830534	0.0161436	0.0217207	0.0153899	0.00673939
3602	0.113775	0.12446	0.138733	0.125656	0.0125221
3701	0.0600575	0.0498695	0.0349019	0.0482763	0.0126533
3702	0.0664882	0.0229305	0.0604001	0.0499396	0.0235878
3704	0.0121228	0.0063037	0.0276784	0.0153683	0.0110507
3705	0.0761228	0.089394	0.11208	0.0925322	0.0181828
3707	0.0605461	0.049595	0.0688092	0.0596501	0.00963837
3709	0.0161789	0.0153639	0.0305718	0.0207049	0.00855471
3801	0.23781	0.30674	0.320677	0.288409	0.0443707
3802	0.144986	0.175076	0.125562	0.148541	0.0249476
3803	0.0515817	0.249897	0.23714	0.179539	0.110998
3804	0.0712373	0.0686598	0.093132	0.0776764	0.0134468
3805	0.260079	0.176185	0.293813	0.243359	0.06057
3806	0.135567	0.107723	0.0758418	0.106377	0.0298853
3807	0.602029	0.015331	0.00097452	0.206112	0.34295
3808	0.376331	NO	NO	0.376331	-
3901	0.0151337	0.0130467	0.0341986	0.020793	0.0116564
3902	0.0470598	0.0516267	0.0610431	0.0532432	0.00713044
3903	0.0398906	0.0602696	0.0842307	0.0614636	0.0221941
3904	0.111946	0.00594129	0.074385	0.0640908	0.0537469
4001	0.138135	0.0682865	0.151463	0.119295	0.0446741
4002	0.127159	0.133498	0.139999	0.133552	0.00642023
4003	1.4403	1.25295	1.56043	1.41789	0.154956
4004	0.875867	0.691595	0.373322	0.646928	0.254233
4006	0.0307786	0.0052055	0.00781625	0.0146001	0.0140717
4009	0.0580579	0.00508469	0.0022203	0.0217876	0.0314436
4010	0.0120774	0.0211075	0.00478218	0.0126557	0.00817802
4011	0.0540018	0.0208769	0.00053247	0.025137	0.026988
4101	0.253796	0.184773	0.18764	0.208736	0.0390489
4102	1.66692	1.77466	0.990193	1.47726	0.425235
4104	0.230425	0.142745	0.135589	0.169586	0.0528093
4105	0.336395	0.283776	0.420701	0.346958	0.0690708
4106	0.0624435	0.014672	0.0421756	0.0397637	0.0239769
4107	0.0710442	0.00884056	0.00208969	0.0273248	0.0380123
4201	0.136067	0.0697031	0.150659	0.11881	0.0431487
4202	1.64058	1.34671	1.68493	1.55741	0.183811
4203	1.02527	0.705729	0.65328	0.794761	0.201344
4301	0.773953	0.602542	0.752731	0.709742	0.0934427
4302	1.46466	1.09382	0.594638	1.05104	0.436586
4303	0.185774	0.148719	0.204649	0.179714	0.0284532
4304	0.087973	0.090624	0.289242	0.155946	0.115445
4401	0.332032	0.180106	0.288378	0.266838	0.0782198
4403	0.00395384	0.0381956	0.0358764	0.0260086	0.0191352
4404	0.361118	0.384669	0.427443	0.391076	0.0336235
4405	0.267725	0.238508	0.149403	0.218546	0.0616354
4406	0.204077	0.192032	0.247327	0.214479	0.0290779
4409	0.212826	0.351228	0.0497307	0.204595	0.150917
4501	0.440615	0.435329	0.606322	0.494089	0.097233
4502	0.0192352	0.0512533	0.205865	0.0921178	0.0998002
4503	0.0251092	0.0953792	0.187309	0.102599	0.0813405
4504	0.120694	0.205595	0.228751	0.185014	0.0568925
4505	0.0543426	0.0914586	0.125643	0.0904813	0.0356601
4507	0.0931312	0.171748	0.111999	0.125626	0.0410419
4508	0.160097	0.140889	0.0496402	0.116875	0.0590139
4509	0.0374479	0.04406	0.0128195	0.0314425	0.0164634
4601	0.0349711	0.00755566	0.018325	0.0202839	0.0138123
4604	0.554402	0.499651	0.602474	0.552176	0.0514479
4605	0.0217575	0.0484529	0.0176921	0.0293008	0.0167103
4606	0.496435	0.655212	0.529998	0.560548	0.0836811
4607	0.0759638	0.0471789	0.00275277	0.0419652	0.0368829
4608	0.116002	0.00535925	0.0762034	0.0658549	0.0560427
4609	0.042981	0.0725036	0.0599983	0.0584943	0.0148186
4610	0.0213712	0.0697581	0.00668099	0.0326034	0.0330046
4701	0.221904	0.240804	0.347291	0.269999	0.0676001
4702	0.0520135	0.0488921	0.0666893	0.055865	0.00950318
4704	0.0190989	0.0574142	0.0248352	0.0337828	0.0206654
4705	0.0202805	0.0537792	0.0815683	0.051876	0.0306882
4706	0.185251	0.212283	0.154286	0.18394	0.029021
4707	0.721929	1.16087	1.05042	0.97774	0.228318
4708	0.291426	0.636125	0.552935	0.493495	0.179873
4709	0.0192693	0.0400186	0.0235392	0.027609	0.010957
4710	0.0133385	0.0544271	0.064469	0.0440782	0.0270907
4801	0.0179968	0.034275	0.0108604	0.0210441	0.0120011
4802	0.339326	0.361529	0.430547	0.377134	0.0475704
4803	0.0169515	0.0250062	0.0496603	0.0305393	0.017042
4804	0.189103	0.242056	0.208176	0.213111	0.0268192
4805	0.201691	0.198457	0.265501	0.221883	0.0378091
4806	0.157483	0.0598193	0.00155722	0.0729533	0.0787884
4807	0.0495935	0.0523515	0.00117545	0.0343735	0.0287834
4901	0.0269384	0.0543283	0.0560701	0.0457789	0.0163396
4902	0.00736233	0.0205804	0.0167477	0.0148968	0.00680063
5001	0.802096	0.513642	0.788306	0.701348	0.162704
5002	0.872902	0.596963	0.906183	0.792016	0.169739
5003	0.0512523	0.0122121	0.00153713	0.0216671	0.0261715
5004	0.0351983	0.00493095	0.000653029	0.0135941	0.0188317
5101	0.274883	0.143206	0.261423	0.226504	0.0724513
5102	0.0519908	0.0359992	0.00104485	0.0296783	0.0260545
5201	4.48377	3.81177	4.09375	4.12976	0.337443
5203	0.134601	0.359586	0.393093	0.29576	0.14057
5205	2.23296	3.55321	3.38682	3.05766	0.719046
5207	0.11048	0.0385031	0.0341685	0.0610507	0.0428622
5208	0.0671585	0.405886	0.11863	0.197225	0.182529
5301	1.45104	0.705048	1.29509	1.15039	0.393482
5302	0.269702	0.116575	0.390039	0.258772	0.13706
5306	0.0780884	0.0597424	0.0165869	0.0514726	0.0315737
5307	0.0430378	0.167652	0.241591	0.15076	0.100348
5401	0.152246	0.148291	0.186224	0.162253	0.0208529
5402	0.0370389	0.0390193	0.0596969	0.0452517	0.012549
5403	0.0549107	0.112357	0.115224	0.0941642	0.0340247
5404	0.183479	0.151992	0.124387	0.153286	0.0295672
5405	0.0618754	0.089998	0.0720642	0.0746459	0.0142379
5406	0.0749412	0.128468	0.0101873	0.0711989	0.0592292
5407	0.0586714	0.0812782	0.00260207	0.0475172	0.0405067
5408	0.0554901	0.0706586	0.0259303	0.050693	0.0227468
5409	0.0480028	0.0358015	0.0026523	0.0288189	0.0234678
5501	0.0787928	0.0432474	0.0898668	0.0706357	0.0243567
5502	0.0183604	0.0178129	0.0278492	0.0213408	0.00564304
5503	0.0126455	0.0359443	0.0232277	0.0239392	0.0116657
5505	0.159949	0.127436	0.254149	0.180511	0.0658115
5506	0.0340167	0.023853	0.0324003	0.03009	0.0054615
5507	0.0518771	0.0494961	0.0860793	0.0624842	0.0204686
5601	0.170481	0.153947	0.170732	0.165053	0.00961945
5602	0.0461282	0.0897674	0.0641375	0.0666777	0.0219302
5603	NO	NO	0.0391215	0.0391215	-
5604	0.201305	0.238322	0.243911	0.227846	0.0231544
5605	0.129704	0.137704	0.141948	0.136452	0.00621732
5606	0.0369139	0.0433791	0.0397042	0.0399991	0.00324269
5607	0.0606597	0.103857	0.0324003	0.0656391	0.0359878
5608	0.0619663	0.0555802	0.013593	0.0437132	0.0262795
5609	0.0333918	0.04775	0.00857979	0.0299072	0.0198162
5610	0.0204964	0.0243143	0.00493288	0.0165812	0.0102668
5701	0.198181	0.383351	0.022002	0.201178	0.180693
5703	0.0407541	0.055679	0.0748572	0.0570968	0.0170957
5704	NO	NO	0.0655741	0.0655741	-
5705	0.114173	0.116157	0.136051	0.122127	0.0120993
5706	0.0699194	0.0929522	0.0609226	0.074598	0.0165194
5707	0.0437536	0.080806	0.0440744	0.0562113	0.0213002
5708	0.0410382	0.0536913	0.0339977	0.042909	0.00997921
5801	0.0818377	0.105439	0.0718131	0.0863632	0.0172636
5802	0.109674	0.15879	0.0693416	0.112602	0.0447958
5803	0.00249956	0.0373061	0.0253978	0.0217345	0.0176901
5804	0.0453101	0.071032	0.0813272	0.0658898	0.018551
5805	0.0237003	0.000142767	0.00244132	0.00876148	0.0129884
5806	0.0998118	0.0402822	0.00251165	0.0475352	0.0490539
6001	0.326931	0.187859	0.357579	0.290789	0.0904478
6002	0.147644	0.0606759	0.147253	0.118524	0.0500986
6003	0.800335	0.589605	0.756971	0.715637	0.11128
6004	3.44555	2.91704	2.81759	3.06006	0.337525
6005	0.406064	0.237849	0.21786	0.287258	0.103373
6006	0.0957784	0.0150454	0.048726	0.0531833	0.0405507
6007	0.0678743	0.00291025	0.0110513	0.0272786	0.0353918
6008	0.0417994	0.00139472	0.00393827	0.0157108	0.0226292
6010	0.102107	0.0334843	0.00665085	0.047414	0.049229
6012	0.0184399	0.0126404	0.0177523	0.0162775	0.0031686
6102	0.399361	0.143151	0.275508	0.272673	0.128128
6103	0.716009	0.710891	1.07989	0.835596	0.211579
6201	2.20907	1.28367	1.05863	1.51712	0.609718
6202	0.345939	0.303292	0.451504	0.366911	0.0762997
6203	0.806141	0.808994	0.68564	0.766925	0.0704091
6204	2.10059	1.58859	1.88051	1.85656	0.256841
6205	0.0656133	0.10624	0.0152407	0.0623648	0.0455868
6301	0.0823945	0.0615215	0.0766656	0.0735272	0.0107846
6302	1.33886	4.15763	2.79318	2.76322	1.40962
6303	1.04946	0.570386	0.638291	0.752713	0.259225
6304	0.0657951	0.0458391	0.00456116	0.0387318	0.0312296
6305	0.0665564	0.0306399	0.000341584	0.0325126	0.0331471
6401	0.185353	0.147489	0.180849	0.17123	0.0206836
6402	0.0680334	0.0571726	0.102415	0.0758737	0.0236182
6403	0.413608	0.233621	0.591272	0.412834	0.178827
6404	0.0281541	0.0609724	0.0672921	0.0521395	0.021011
6405	0.136771	0.0775663	0.000100466	0.0714793	0.0685384
6501	0.157733	0.173758	0.171797	0.167763	0.00874093
6502	0.022212	0.0339016	0.0368208	0.0309781	0.00773075
6503	0.0464917	0.0609065	0.083879	0.0637591	0.0188562
6505	NO	NO	0.0986375	0.0986375	-
6507	0.0915292	0.0509348	0.0850143	0.0758261	0.0218012
6509	0.0348461	0.0288828	0.00564619	0.023125	0.015428
6601	0.0125659	0.0388655	0.0348516	0.028761	0.0141682
6602	0.0711805	0.0501111	0.0609628	0.0607515	0.0105363
6603	0.429515	0.405403	0.430899	0.421939	0.0143372
6604	0.0347552	0.0356917	0.00207965	0.0241755	0.0191413
6701	0.0568081	0.0810915	0.0787151	0.0722049	0.0133869
6702	0.178457	0.242802	0.159781	0.19368	0.0435539
6703	0.0208827	0.206188	0.167457	0.131509	0.097743
6705	0.25892	0.411421	0.345081	0.338474	0.0764649
6707	0.119104	0.0424017	0.00253174	0.0546791	0.0592479
6708	0.0379024	0.0423578	0.132093	0.0707843	0.0531413
6709	0.0817582	0.0456634	0.0141958	0.0472058	0.0338076
6710	0.0453556	0.041611	0.0103681	0.0324449	0.0192105
6711	0.0134181	0.0520989	0.0271359	0.0308843	0.019611
6712	0.0351756	0.0289158	0.00465157	0.0229143	0.0161227
6713	0.0369025	0.0191637	0.00262216	0.0195628	0.0171437
6801	0.0329601	0.0803118	0.130797	0.0813562	0.0489267
6802	0.129545	0.172847	0.225908	0.1761	0.0482636
6803	0.0308241	0.0488262	0.0769871	0.0522125	0.0232671
6805	0.0243479	0.0437525	0.0281807	0.0320937	0.0102771
6806	0.146065	0.0688685	0.0902988	0.101744	0.0398506
6807	0.163221	0.212404	0.246061	0.207229	0.0416619
6808	0.016997	0.00788512	0.00384785	0.00957665	0.00673579
6901	0.0108958	0.0143426	0.00887115	0.0113698	0.00276634
6902	0.000409018	NO	NO	0.000409018	-
7001	0.0667381	NO	NO	0.0667381	-
7002	0.0558196	0.00997171	0.0418441	0.0358785	0.0234989
7004	0.0135885	0.00157043	0.017471	0.0108767	0.00828992
7005	0.192295	0.0862641	0.0577981	0.112119	0.0708784
7006	0.226233	0.0182192	0.00986576	0.0847725	0.122579
7101	NO	NO	0.632353	0.632353	-
7102	0.879901	0.533816	0.341635	0.585117	0.272775
7103	0.143429	5.49103e-05	0.00783635	0.0504401	0.0806247
7104	0.321579	0.255135	0.620046	0.39892	0.194361
7105	0.423243	0.297559	0.604524	0.441775	0.154319
7201	0.0116229	0.0399857	0.0751787	0.0422624	0.031839
7202	0.153836	0.158757	0.365957	0.226183	0.121073
7204	0.0191557	0.0213601	0.0177925	0.0194361	0.00180025
7205	0.00548766	0.0201631	0.0242726	0.0166411	0.0098753
7301	0.12291	0.111808	0.185088	0.139936	0.0394955
7302	0.769602	0.350976	0.969276	0.696618	0.315545
7303	NO	NO	0.0879479	0.0879479	-
7304	0.389601	0.445279	0.596356	0.477079	0.106983
7305	0.144009	0.199566	0.0733	0.138958	0.0632843
7307	0.0820877	0.060588	0.00244132	0.0483723	0.0412044
7308	0.0274042	0.000527139	0.00234086	0.0100907	0.0150213
7401	0.0307332	0.0713285	0.0406988	0.0475868	0.0211561
7402	2.55183	3.69726	1.67656	2.64188	1.01336
7403	0.102834	0.204706	0.139648	0.149062	0.0515842
7404	0.668529	0.715921	0.650567	0.678339	0.0337629
7405	0.266248	0.234906	0.842427	0.447861	0.342064
7406	0.0321534	0.0356148	0.0210074	0.0295919	0.00763314
7501	0.0902908	0.0576229	0.123995	0.0906363	0.0331875
7504	0.0568763	0.0535046	0.0800312	0.0634707	0.0144406
7505	0.0681697	0.0514839	0.0129099	0.0441878	0.0283432
7506	0.414404	NO	NO	0.414404	-
7601	0.01285	0.0282019	0.0280802	0.0230441	0.00882853
7603	NO	NO	0.11206	0.11206	-
7604	0.0472984	0.0692639	0.0674026	0.0613216	0.0121801
7607	0.596803	NO	NO	0.596803	-
7703	0.111094	0.115795	0.229776	0.152222	0.0672051
7705	0.0191216	0.0193394	0.00746462	0.0153085	0.00679391
7706	0.0605006	0.108821	0.0853459	0.0848892	0.0241635
7707	0.00785088	0.112346	0.0624095	0.0608689	0.0522648
7709	0.0337326	0.0490678	0.0611637	0.0479881	0.0137474
7710	0.0208372	0.0243033	0.101772	0.0489708	0.04576
7711	0.0049423	0.0306619	0.0505947	0.028733	0.0228872
7712	NO	NO	0.0556582	0.0556582	-
7713	0.0777476	0.146303	0.125432	0.116494	0.0351408
7715	0.0203487	0.103561	0.0270957	0.0503351	0.0462182
7716	0.133363	NO	NO	0.133363	-
7801	0.137941	0.0915574	0.234025	0.154508	0.0726645
7802	0.0105777	0.0106746	0.0421957	0.0211493	0.0182268
7803	0.00686242	0.0126623	0.0125884	0.0107044	0.00332744
7804	0.0284836	0.0210087	0.0831557	0.044216	0.0339293
7805	0.0777476	0.0815528	0.0198621	0.0597208	0.034571
7806	0.0434241	0.023897	0.0149996	0.0274402	0.0145398
7808	0.0115889	0.0139143	0.0017682	0.00909044	0.00644696
7901	0.0313126	0.0288169	0.031918	0.0306825	0.00164377
7903	0.00070442	0.0221508	0.0253174	0.0160576	0.0133901
8001	0.301469	0.241023	0.619704	0.387399	0.20344
8002	0.178298	0.0340554	0.247026	0.153126	0.108694
8003	0.139668	0.139329	0.199003	0.159334	0.0343551
8004	0.159949	0.101727	0.351872	0.204516	0.130892
8005	0.195283	0.090591	0.240787	0.175554	0.0770171
8006	0.16563	4.12136	3.0446	2.44386	2.04514
8007	0.0144293	0.0246108	0.0152909	0.0181103	0.00564604
8008	0.429117	0.249106	0.406536	0.361586	0.0980628
8009	NO	NO	0.00180839	0.00180839	-
8010	0.0957671	0.0410949	0.0352234	0.0573618	0.0333893
8101	0.545437	0.587145	0.621352	0.584645	0.0380191
8102	0.0687946	0.0176372	0.104957	0.0637962	0.0438739
8103	0.0841669	0.081399	0.106514	0.0906933	0.0137709
8104	0.109128	0.0908107	0.307155	0.169031	0.119969
8105	0.0704875	0.0646514	0.136192	0.0904435	0.0397264
8201	0.644965	1.02363	0.910925	0.859839	0.194431
8203	0.166743	0.0451473	0.0689297	0.0936067	0.0644446
8204	0.0166334	0.00106526	0.0445064	0.020735	0.0220091
8205	0.3351	0.336424	0.53909	0.403538	0.117394
8206	0.033619	0.0166598	0.114129	0.0548027	0.0520734
8207	1.53837	1.35169	1.11482	1.33496	0.212272
8301	0.130613	0.0813112	0.229685	0.147203	0.0755655
8302	0.072294	0.119188	0.055196	0.0822261	0.0331321
8303	0.0868482	0.0678911	0.122418	0.0923857	0.0276819
8304	0.193943	0.191297	0.0216605	0.135633	0.0987122
8403	0.0529338	0.0378881	0.128978	0.0732667	0.0488306
8404	1.22398	1.56372	0.506801	1.09817	0.539577
8405	0.0135203	0.183126	0.503957	0.233535	0.249074
8406	0.176696	0.33268	0.394721	0.301365	0.112335
8501	0.123819	0.147467	0.186063	0.15245	0.0314198
8502	0.0340053	0.0369217	0.0772382	0.0493884	0.0241627
8503	0.0214848	0.0503967	0.0734205	0.048434	0.0260234
8504	0.060387	0.0855942	0.0695325	0.0718379	0.0127607
8505	0.0392317	0.0433462	0.00233081	0.0283029	0.0225864
8601	0.578306	0.82148	0.176067	0.525284	0.325957
8603	1.20554	1.70813	0.814779	1.24281	0.44784
8604	1.90074	2.53436	1.06264	1.83258	0.738226
8605	0.00279496	0.0501002	0.0827237	0.0452063	0.0401885
8606	1.08149	1.68839	0.471447	1.08044	0.608474
8701	0.0288699	0.297735	0.098306	0.141637	0.139572
8704	0.0670904	0.0133762	0.32338	0.134615	0.165666
8801	0.0147701	0.000186695	0.026734	0.0138969	0.0132952
8802	0.026109	0.00320676	0.0211782	0.0168313	0.012054
8803	0.133897	NO	NO	0.133897	-
8901	0.0134181	0.0739971	0.0918159	0.0597437	0.0410965
8902	0.00913474	0.0686708	0.070718	0.0495079	0.0349791
8903	0.00323806	0.014068	0.0746161	0.0306407	0.0384668
9001	0.12074	0.0586881	0.213862	0.131097	0.0781036
9002	0.140611	0.27912	0.377541	0.265758	0.119029
9003	0.47562	0.9257	1.66967	1.02366	0.603025
9006	0.63883	1.73221	0.675885	1.01564	0.620844
9101	0.0422879	0.0405458	0.131992	0.0716086	0.052301
9102	NO	NO	0.0604604	0.0604604	-
9103	0.345359	0.503275	0.825569	0.558068	0.244749
9201	0.0130091	0.0253686	0.0566226	0.0316667	0.0224786
9202	0.206645	0.953023	0.849591	0.669753	0.404384
9203	0.24949	0.201532	0.372779	0.2746	0.088342
9301	0.0336418	0.0546248	0.0345503	0.0409389	0.011861
9401	0.219893	0.387063	0.495358	0.367438	0.138777
9402	0.0302105	0.156791	0.289975	0.158992	0.129896
9403	0.0421971	0.0364385	0.0617062	0.0467806	0.0132428
9404	0.117513	0.139055	0.0368007	0.0977896	0.053905
9502	0.0582624	0.106658	0.0106193	0.0585131	0.0480198
9503	0.0521839	0.248941	0.0197516	0.106959	0.124025
9504	0.0660451	0.44227	0.0565222	0.188279	0.220014
9505	0.0471507	0.105406	0.00434013	0.0522989	0.0507291
9506	0.184615	0.251885	0.00553568	0.147345	0.127333
9507	0.0449352	0.108975	0.0384182	0.0641095	0.0389911
9601	0.275451	0.474897	0.228259	0.326202	0.130918
9602	0.290482	0.736413	0.254289	0.427062	0.268517
9603	0.455192	1.2025	0.337284	0.664993	0.469215
9604	0.0611369	0.348219	0.116541	0.175299	0.152294
9605	0.0102255	0.790203	0.102556	0.300995	0.426175
9802	0.796711	0.465936	0.142089	0.468245	0.327317
9803	0.837863	0.80895	0.330634	0.659149	0.284869
9804	1.11179	0.404217	0.119213	0.545074	0.511061
9805	0.239117	0.200478	0.0279597	0.155851	0.11243
9806	0.014986	0.056953	0.00964473	0.0271946	0.0259095
9809	0.130579	NO	NO	0.130579	-
9901	0.0184058	0.0010433	0.0130606	0.0108366	0.00889236
